# Supplementary material for: Poly[[(2,2′-bipyridine)(μ 3-7-oxabicyclo­[2.2.1]heptane-2,3-dicarboxyl­ato)cadmium] monohydrate]
Source: Acta Crystallogr Sect E Struct Rep Online. 2011 Sep 14;67(Pt 10):m1390–1. doi: 10.1107/S1600536811036634 (PMC3201414; doi:10.1107/S1600536811036634)
Supplement: Supplementary file 1 [file e-67-m1390-sup1.cif]

##############################################################################
#                                                                            #
# This CIF contains the data in a paper accepted for publication in          #
# Acta Crystallographica Section E. It conforms to the requirements of       #
# Notes for Authors for Acta Crystallographica Section E, and has been       #
# peer reviewed under the auspices of the IUCr Commission on Journals.       #
#                                                                            #
# Full details of the Crystallographic Information File format               #
# are given in the paper "The Crystallographic Information File (CIF):       #
# a New Standard Archive File for Crystallography" by S. R. Hall, F. H.      #
# Allen and I. D. Brown [Acta Cryst. (1991), A47, 655-685].                  #
#                                                                            #
# The current version of the core CIF dictionary is obtainable from          #
# ftp://ftp.iucr.org/pub/cif_core.dic.                                       #
#                                                                            #
# Software is freely available for graphical display of the structure(s)     #
# in this CIF. For information consult the CIF software page                 #
# http://www.iucr.org/resources/cif/software.                                #
#                                                                            #
# This file may be used for bona fide research purposes within the           #
# scientific community so long as proper attribution is given to the journal # 
# article from which it was obtained.                                        #
#                                                                            #
##############################################################################
data_global
_audit_creation_method     SHELXL-97
_journal_date_recd_electronic     2011-04-21
_journal_date_accepted     2011-09-08
_journal_name_full     'Acta Crystallographica, Section E'
_journal_year     2011
_journal_volume     67
_journal_issue     10
_journal_page_first     m1390
_journal_page_last     m1391
_journal_paper_category     QM
_journal_coeditor_code     ZB2016
_publ_contact_author_name     'Qiu-Yue Lin'
_publ_contact_author_address
;
  Zhejiang Key Laboratory for Reactive Chemistry on Solid Surfaces,
  Institute of Physical Chemistry,
  Zhejiang Normal University,
  Jinhua, Zhejiang 321004,
  People's Republic of China
  College of Chemistry and Life Science,
  Zhejiang Normal University,
  Jinhua 321004, Zhejiang,
  People's Republic of China
;
_publ_contact_author_email     'sky51@zjnu.cn'
_publ_contact_author_fax     '86-579-82282269'
_publ_contact_author_phone     '86-579-82283353'
_publ_section_title
;\
Poly[[(2,2'-bipyridine)(\m~3~-7-oxabicyclo[2.2.1]heptane-2,3-\
dicarboxylato)cadmium] monohydrate]
;
loop_
    _publ_author_name
    _publ_author_address
    'Ling-Ling Zhang'
;
  College of Chemistry and Life Science,
  Zhejiang Normal University,
  Jinhua 321004, Zhejiang,
  People's Republic of China
;
    'Shi-Kun Li'
;
  Zhejiang Key Laboratory for Reactive Chemistry on Solid Surfaces,
  Institute of Physical Chemistry,
  Zhejiang Normal University,
  Jinhua, Zhejiang 321004,
  People's Republic of China
  College of Chemistry and Life Science,
  Zhejiang Normal University,
  Jinhua 321004, Zhejiang,
  People's Republic of China
;
    'Jie Feng'
;
  College of Chemistry and Life Science,
  Zhejiang Normal University,
  Jinhua 321004, Zhejiang,
  People's Republic of China
;
    'Qiu-Yue Lin'
;
  Zhejiang Key Laboratory for Reactive Chemistry on Solid Surfaces,
  Institute of Physical Chemistry,
  Zhejiang Normal University,
  Jinhua, Zhejiang 321004,
  People's Republic of China
  College of Chemistry and Life Science,
  Zhejiang Normal University,
  Jinhua 321004, Zhejiang,
  People's Republic of China
;
_chemical_name_systematic
;
Poly[[(2,2'-bipyridine)(\m~3~-7-oxabicyclo[2.2.1]heptane-2,3-
dicarboxylato)cadmium] monohydrate]
;
_chemical_name_common     ?
_chemical_formula_moiety     'C18 H16 Cd N2 O5, H2 O'
_chemical_formula_sum     'C18 H18 Cd N2 O6'
_chemical_formula_iupac     '[Cd (C8 H8 O5) (C10 H8 N2)], H2 O'
_chemical_formula_weight     470.75
_chemical_melting_point     ?
_symmetry_cell_setting     triclinic
_symmetry_space_group_name_H-M     'P -1'
_symmetry_space_group_name_Hall     '-P 1'
loop_
    _symmetry_equiv_pos_as_xyz
    'x, y, z'
    '-x, -y, -z'
_cell_length_a     8.25990(10)
_cell_length_b     10.5950(2)
_cell_length_c     11.1097(2)
_cell_angle_alpha     111.7840(10)
_cell_angle_beta     94.0660(10)
_cell_angle_gamma     102.7490(10)
_cell_volume     867.94(2)
_cell_formula_units_Z     2
_cell_measurement_reflns_used     7860
_cell_measurement_theta_min     2.00
_cell_measurement_theta_max     27.62
_cell_measurement_temperature     296(2)
_exptl_crystal_description     block
_exptl_crystal_colour     colourless
_exptl_crystal_size_max     .333
_exptl_crystal_size_mid     .141
_exptl_crystal_size_min     .066
_exptl_crystal_density_diffrn     1.801
_exptl_crystal_density_meas     ?
_exptl_crystal_density_method     'not measured'
_exptl_crystal_F_000     472
_exptl_absorpt_coefficient_mu     1.298
_exptl_absorpt_correction_type     multi-scan
_exptl_absorpt_process_details     '(SADABS; Sheldrick, 1996)'
_exptl_absorpt_correction_T_min     .803
_exptl_absorpt_correction_T_max     .918
_exptl_special_details
;
;
_diffrn_ambient_temperature     296(2)
_diffrn_radiation_type     MoK\a
_diffrn_radiation_wavelength     0.71073
_diffrn_radiation_source     'fine-focus sealed tube'
_diffrn_radiation_monochromator     graphite
_diffrn_measurement_device_type     'Bruker SMART APEXII CCD'
_diffrn_measurement_method     '\w scans'
_diffrn_detector_area_resol_mean     ?
_diffrn_reflns_number     13190
_diffrn_reflns_av_R_equivalents     0.0206
_diffrn_reflns_av_sigmaI/netI     0.0212
_diffrn_reflns_theta_min     2.00
_diffrn_reflns_theta_max     27.62
_diffrn_reflns_theta_full     27.62
_diffrn_measured_fraction_theta_max     0.984
_diffrn_measured_fraction_theta_full     0.984
_diffrn_reflns_limit_h_min     -10
_diffrn_reflns_limit_h_max     10
_diffrn_reflns_limit_k_min     -13
_diffrn_reflns_limit_k_max     13
_diffrn_reflns_limit_l_min     -14
_diffrn_reflns_limit_l_max     14
_diffrn_standards_number     ?
_diffrn_standards_interval_count     ?
_diffrn_standards_interval_time     ?
_diffrn_standards_decay_%     ?
_refine_special_details
;
Refinement of <i>F</i>^2^ against ALL reflections. The weighted <i>R</i>-factor
<i>wR</i> and goodness of fit <i>S</i> are based on <i>F</i>^2^, conventional
<i>R</i>-factors <i>R</i> are based on <i>F</i>, with <i>F</i> set to zero for
negative <i>F</i>^2^. The threshold expression of <i>F</i>^2^ >
\s(<i>F</i>^2^) is used only for calculating <i>R</i>-factors(gt) <i>etc</i>.
and is not relevant to the choice of reflections for refinement.
<i>R</i>-factors based on <i>F</i>^2^ are statistically about twice as large
as those based on <i>F</i>, and <i>R</i>- factors based on ALL data will be
even larger.
;
_reflns_number_total     3972
_reflns_number_gt     3699
_reflns_threshold_expression     >2sigma(I)
_refine_ls_structure_factor_coef     Fsqd
_refine_ls_matrix_type     full
_refine_ls_R_factor_all     0.0242
_refine_ls_R_factor_gt     0.0221
_refine_ls_wR_factor_gt     0.0578
_refine_ls_wR_factor_ref     0.0592
_refine_ls_goodness_of_fit_ref     0.952
_refine_ls_restrained_S_all     0.955
_refine_ls_number_reflns     3972
_refine_ls_number_parameters     250
_refine_ls_number_restraints     3
_refine_ls_hydrogen_treatment     mixed
_refine_ls_weighting_scheme     calc
_refine_ls_weighting_details
         'calc w=1/[\s^2^(Fo^2^)+(0.0358P)^2^+0.5090P] where P=(Fo^2^+2Fc^2^)/3'
_atom_sites_solution_hydrogens     geom
_atom_sites_solution_primary     direct
_atom_sites_solution_secondary     difmap
_refine_ls_shift/su_max     0.000
_refine_ls_shift/su_mean     0.000
_refine_diff_density_max     0.335
_refine_diff_density_min     -0.564
_refine_ls_extinction_method     none
_refine_ls_extinction_coef     ?
loop_
    _atom_type_symbol
    _atom_type_description
    _atom_type_scat_dispersion_real
    _atom_type_scat_dispersion_imag
    _atom_type_scat_source
    'C' 'C' 0.0033 0.0016
                         'International Tables Vol C Tables 4.2.6.8 and 6.1.1.4'
    'H' 'H' 0.0000 0.0000
                         'International Tables Vol C Tables 4.2.6.8 and 6.1.1.4'
    'Cd' 'Cd' -0.8075 1.2024
                         'International Tables Vol C Tables 4.2.6.8 and 6.1.1.4'
    'N' 'N' 0.0061 0.0033
                         'International Tables Vol C Tables 4.2.6.8 and 6.1.1.4'
    'O' 'O' 0.0106 0.0060
                         'International Tables Vol C Tables 4.2.6.8 and 6.1.1.4'
_computing_data_collection     'APEX2 (Bruker, 2004)'
_computing_cell_refinement     'SAINT (Bruker, 2001)'
_computing_data_reduction     'SAINT (Bruker, 2001)'
_computing_structure_solution     'SHELXS97 (Sheldrick, 2008)'
_computing_structure_refinement     'SHELXL97 (Sheldrick, 2008)'
_computing_molecular_graphics     'SHELXTL (Sheldrick, 2008)'
_computing_publication_material     'SHELXTL (Sheldrick, 2008)'
loop_
    _atom_site_type_symbol
    _atom_site_label
    _atom_site_fract_x
    _atom_site_fract_y
    _atom_site_fract_z
    _atom_site_U_iso_or_equiv
    _atom_site_adp_type
    _atom_site_calc_flag
    _atom_site_refinement_flags
    _atom_site_occupancy
    _atom_site_symmetry_multiplicity
    _atom_site_disorder_assembly
    _atom_site_disorder_group
    Cd Cd1 0.622884(17) 0.135016(14) 0.438680(14) 0.02838(6) Uani d . 1 1 . .
    N N1 0.7226(2) 0.34613(18) 0.41261(17) 0.0312(4) Uani d . 1 1 . .
    N N2 0.5919(2) 0.32243(19) 0.62096(18) 0.0329(4) Uani d . 1 1 . .
    O O1W 0.4578(5) 0.1298(4) 0.0551(3) 0.1174(12) Uani d D 1 1 . .
    H H1WA 0.411(7) 0.057(5) -0.024(3) 0.176 Uiso d D 1 1 . .
    H H1WB 0.400(8) 0.088(6) 0.104(5) 0.176 Uiso d D 1 1 . .
    O O1 0.37311(19) -0.02140(17) 0.40538(16) 0.0371(3) Uani d . 1 1 . .
    O O2 0.3303(2) 0.11060(18) 0.30183(19) 0.0449(4) Uani d . 1 1 . .
    O O3 -0.3040(2) -0.0038(2) 0.22846(18) 0.0500(5) Uani d . 1 1 . .
    O O4 -0.1199(2) 0.09023(19) 0.40964(15) 0.0432(4) Uani d . 1 1 . .
    O O5 -0.0940(2) -0.27932(18) 0.14335(18) 0.0474(4) Uani d . 1 1 . .
    C C1 0.2765(2) 0.0124(2) 0.33481(19) 0.0274(4) Uani d . 1 1 . .
    C C2 0.0974(2) -0.0774(2) 0.29330(19) 0.0267(4) Uani d . 1 1 . .
    H H2A 0.0520 -0.0788 0.3721 0.032 Uiso calc R 1 1 . .
    C C3 0.0822(3) -0.2314(2) 0.1986(2) 0.0361(5) Uani d . 1 1 . .
    H H3A 0.1177 -0.2882 0.2426 0.043 Uiso calc R 1 1 . .
    C C4 0.1675(3) -0.2356(3) 0.0796(2) 0.0452(6) Uani d . 1 1 . .
    H H4A 0.1784 -0.3293 0.0290 0.054 Uiso calc R 1 1 . .
    H H4B 0.2776 -0.1685 0.1058 0.054 Uiso calc R 1 1 . .
    C C5 0.0417(4) -0.1935(4) 0.0024(3) 0.0565(7) Uani d . 1 1 . .
    H H5A 0.0937 -0.1068 -0.0067 0.068 Uiso calc R 1 1 . .
    H H5B -0.0049 -0.2675 -0.0841 0.068 Uiso calc R 1 1 . .
    C C6 -0.0928(3) -0.1738(3) 0.0910(2) 0.0439(6) Uani d . 1 1 . .
    H H6A -0.2029 -0.1827 0.0448 0.053 Uiso calc R 1 1 . .
    C C7 -0.0255(3) -0.0357(2) 0.21353(19) 0.0296(4) Uani d . 1 1 . .
    H H7A 0.0382 0.0371 0.1878 0.036 Uiso calc R 1 1 . .
    C C8 -0.1600(3) 0.0185(2) 0.2884(2) 0.0305(4) Uani d . 1 1 . .
    C C9 0.7903(3) 0.3532(3) 0.3088(2) 0.0402(5) Uani d . 1 1 . .
    H H9A 0.7896 0.2695 0.2400 0.048 Uiso calc R 1 1 . .
    C C10 0.8609(3) 0.4784(3) 0.2992(3) 0.0465(6) Uani d . 1 1 . .
    H H10A 0.9063 0.4794 0.2252 0.056 Uiso calc R 1 1 . .
    C C11 0.8631(4) 0.6025(3) 0.4012(3) 0.0477(6) Uani d . 1 1 . .
    H H11A 0.9115 0.6889 0.3979 0.057 Uiso calc R 1 1 . .
    C C12 0.7923(3) 0.5967(2) 0.5088(2) 0.0407(5) Uani d . 1 1 . .
    H H12A 0.7914 0.6793 0.5784 0.049 Uiso calc R 1 1 . .
    C C13 0.7229(3) 0.4670(2) 0.5117(2) 0.0295(4) Uani d . 1 1 . .
    C C14 0.6425(3) 0.4529(2) 0.6236(2) 0.0295(4) Uani d . 1 1 . .
    C C15 0.6177(3) 0.5688(2) 0.7256(2) 0.0393(5) Uani d . 1 1 . .
    H H15A 0.6548 0.6591 0.7273 0.047 Uiso calc R 1 1 . .
    C C16 0.5372(4) 0.5476(3) 0.8235(2) 0.0476(6) Uani d . 1 1 . .
    H H16A 0.5199 0.6237 0.8924 0.057 Uiso calc R 1 1 . .
    C C17 0.4825(3) 0.4128(3) 0.8190(2) 0.0463(6) Uani d . 1 1 . .
    H H17A 0.4261 0.3964 0.8835 0.056 Uiso calc R 1 1 . .
    C C18 0.5134(3) 0.3037(3) 0.7171(2) 0.0410(5) Uani d . 1 1 . .
    H H18A 0.4784 0.2129 0.7145 0.049 Uiso calc R 1 1 . .
loop_
    _atom_site_aniso_label
    _atom_site_aniso_U_11
    _atom_site_aniso_U_22
    _atom_site_aniso_U_33
    _atom_site_aniso_U_12
    _atom_site_aniso_U_13
    _atom_site_aniso_U_23
    Cd1 0.02580(9) 0.02276(9) 0.03633(9) 0.00709(6) 0.00848(6) 0.01055(6)
    N1 0.0303(9) 0.0274(9) 0.0358(9) 0.0080(7) 0.0086(7) 0.0118(7)
    N2 0.0360(10) 0.0287(9) 0.0367(9) 0.0109(7) 0.0097(8) 0.0139(7)
    O1W 0.152(3) 0.093(2) 0.087(2) 0.012(2) -0.004(2) 0.0295(18)
    O1 0.0269(8) 0.0421(9) 0.0458(9) 0.0071(6) 0.0014(6) 0.0233(7)
    O2 0.0348(9) 0.0379(9) 0.0687(11) 0.0044(7) 0.0074(8) 0.0317(8)
    O3 0.0282(8) 0.0570(11) 0.0526(10) 0.0190(8) 0.0038(7) 0.0047(8)
    O4 0.0451(10) 0.0547(10) 0.0328(8) 0.0276(8) 0.0114(7) 0.0118(7)
    O5 0.0317(9) 0.0380(9) 0.0558(10) 0.0016(7) 0.0018(7) 0.0058(8)
    C1 0.0246(9) 0.0265(10) 0.0305(9) 0.0095(7) 0.0078(8) 0.0086(8)
    C2 0.0238(9) 0.0296(10) 0.0299(9) 0.0072(8) 0.0074(7) 0.0147(8)
    C3 0.0306(11) 0.0291(11) 0.0454(12) 0.0065(8) 0.0051(9) 0.0122(9)
    C4 0.0414(13) 0.0494(14) 0.0414(12) 0.0219(11) 0.0124(10) 0.0078(11)
    C5 0.0595(17) 0.078(2) 0.0342(12) 0.0364(15) 0.0134(12) 0.0131(13)
    C6 0.0334(12) 0.0545(15) 0.0339(11) 0.0177(11) -0.0002(9) 0.0042(10)
    C7 0.0254(10) 0.0361(11) 0.0298(9) 0.0104(8) 0.0068(8) 0.0144(8)
    C8 0.0291(10) 0.0288(10) 0.0385(11) 0.0101(8) 0.0113(8) 0.0163(9)
    C9 0.0457(13) 0.0340(12) 0.0401(12) 0.0102(10) 0.0141(10) 0.0130(10)
    C10 0.0549(15) 0.0436(14) 0.0423(13) 0.0054(11) 0.0162(11) 0.0212(11)
    C11 0.0589(16) 0.0339(13) 0.0485(14) -0.0002(11) 0.0099(12) 0.0214(11)
    C12 0.0507(14) 0.0261(11) 0.0401(12) 0.0038(10) 0.0052(10) 0.0115(9)
    C13 0.0264(10) 0.0273(10) 0.0334(10) 0.0066(8) 0.0009(8) 0.0117(8)
    C14 0.0283(10) 0.0273(10) 0.0324(10) 0.0087(8) 0.0017(8) 0.0110(8)
    C15 0.0475(13) 0.0276(11) 0.0396(12) 0.0107(9) 0.0082(10) 0.0091(9)
    C16 0.0561(16) 0.0411(14) 0.0384(12) 0.0153(11) 0.0118(11) 0.0058(10)
    C17 0.0537(15) 0.0497(15) 0.0385(12) 0.0149(12) 0.0174(11) 0.0186(11)
    C18 0.0489(14) 0.0344(12) 0.0436(12) 0.0112(10) 0.0156(11) 0.0183(10)
_geom_special_details
;
All e.s.d.'s (except the e.s.d. in the dihedral angle between two l.s. planes)
are estimated using the full covariance matrix. The cell e.s.d.'s are taken
into account individually in the estimation of e.s.d.'s in distances, angles
and torsion angles; correlations between e.s.d.'s in cell parameters are only
used when they are defined by crystal symmetry. An approximate (isotropic)
treatment of cell e.s.d.'s is used for estimating e.s.d.'s involving l.s.
planes.
;
loop_
    _geom_bond_atom_site_label_1
    _geom_bond_atom_site_label_2
    _geom_bond_site_symmetry_2
    _geom_bond_distance
    _geom_bond_publ_flag
    Cd1 O1 . 2.2511(15) ?
    Cd1 O4 1_655 2.2963(16) ?
    Cd1 N2 . 2.3285(18) ?
    Cd1 N1 . 2.3382(17) ?
    Cd1 O1 2_656 2.4513(15) ?
    Cd1 O3 1_655 2.4546(17) ?
    Cd1 O2 . 2.6704(17) ?
    Cd1 C8 1_655 2.720(2) ?
    Cd1 C1 . 2.826(2) ?
    N1 C9 . 1.336(3) ?
    N1 C13 . 1.343(3) ?
    N2 C18 . 1.341(3) ?
    N2 C14 . 1.341(3) ?
    O1W H1WA . 0.915(19) ?
    O1W H1WB . 0.922(19) ?
    O1 C1 . 1.275(2) ?
    O1 Cd1 2_656 2.4513(15) ?
    O2 C1 . 1.232(3) ?
    O3 C8 . 1.249(3) ?
    O3 Cd1 1_455 2.4546(17) ?
    O4 C8 . 1.252(3) ?
    O4 Cd1 1_455 2.2963(16) ?
    O5 C3 . 1.438(3) ?
    O5 C6 . 1.438(3) ?
    C1 C2 . 1.504(3) ?
    C2 C7 . 1.540(3) ?
    C2 C3 . 1.550(3) ?
    C2 H2A . 0.9800 ?
    C3 C4 . 1.533(3) ?
    C3 H3A . 0.9800 ?
    C4 C5 . 1.541(4) ?
    C4 H4A . 0.9700 ?
    C4 H4B . 0.9700 ?
    C5 C6 . 1.534(3) ?
    C5 H5A . 0.9700 ?
    C5 H5B . 0.9700 ?
    C6 C7 . 1.535(3) ?
    C6 H6A . 0.9800 ?
    C7 C8 . 1.521(3) ?
    C7 H7A . 0.9800 ?
    C8 Cd1 1_455 2.720(2) ?
    C9 C10 . 1.373(3) ?
    C9 H9A . 0.9300 ?
    C10 C11 . 1.377(4) ?
    C10 H10A . 0.9300 ?
    C11 C12 . 1.383(3) ?
    C11 H11A . 0.9300 ?
    C12 C13 . 1.381(3) ?
    C12 H12A . 0.9300 ?
    C13 C14 . 1.490(3) ?
    C14 C15 . 1.395(3) ?
    C15 C16 . 1.376(4) ?
    C15 H15A . 0.9300 ?
    C16 C17 . 1.380(4) ?
    C16 H16A . 0.9300 ?
    C17 C18 . 1.373(3) ?
    C17 H17A . 0.9300 ?
    C18 H18A . 0.9300 ?
loop_
    _geom_angle_atom_site_label_1
    _geom_angle_atom_site_label_2
    _geom_angle_atom_site_label_3
    _geom_angle_site_symmetry_1
    _geom_angle_site_symmetry_3
    _geom_angle
    _geom_angle_publ_flag
    O1 Cd1 O4 . 1_655 127.85(6) ?
    O1 Cd1 N2 . . 99.82(6) ?
    O4 Cd1 N2 1_655 . 121.75(6) ?
    O1 Cd1 N1 . . 137.35(6) ?
    O4 Cd1 N1 1_655 . 88.94(6) ?
    N2 Cd1 N1 . . 70.49(6) ?
    O1 Cd1 O1 . 2_656 69.81(6) ?
    O4 Cd1 O1 1_655 2_656 84.38(6) ?
    N2 Cd1 O1 . 2_656 83.14(6) ?
    N1 Cd1 O1 . 2_656 143.93(6) ?
    O1 Cd1 O3 . 1_655 93.72(6) ?
    O4 Cd1 O3 1_655 1_655 54.58(6) ?
    N2 Cd1 O3 . 1_655 162.62(7) ?
    N1 Cd1 O3 . 1_655 92.16(7) ?
    O1 Cd1 O3 2_656 1_655 111.97(6) ?
    O1 Cd1 O2 . . 51.77(5) ?
    O4 Cd1 O2 1_655 . 141.20(6) ?
    N2 Cd1 O2 . . 92.73(6) ?
    N1 Cd1 O2 . . 86.47(5) ?
    O1 Cd1 O2 2_656 . 119.82(5) ?
    O3 Cd1 O2 1_655 . 87.10(6) ?
    O1 Cd1 C8 . 1_655 112.42(6) ?
    O4 Cd1 C8 1_655 1_655 27.27(6) ?
    N2 Cd1 C8 . 1_655 146.41(7) ?
    N1 Cd1 C8 . 1_655 90.67(6) ?
    O1 Cd1 C8 2_656 1_655 98.88(6) ?
    O3 Cd1 C8 1_655 1_655 27.32(6) ?
    O2 Cd1 C8 . 1_655 114.24(6) ?
    O1 Cd1 C1 . . 26.07(5) ?
    O4 Cd1 C1 1_655 . 140.84(6) ?
    N2 Cd1 C1 . . 96.88(6) ?
    N1 Cd1 C1 . . 111.81(6) ?
    O1 Cd1 C1 2_656 . 95.02(5) ?
    O3 Cd1 C1 1_655 . 90.48(6) ?
    O2 Cd1 C1 . . 25.70(5) ?
    C8 Cd1 C1 1_655 . 116.18(6) ?
    O1 Cd1 Cd1 . 2_656 36.61(4) ?
    O4 Cd1 Cd1 1_655 2_656 107.21(5) ?
    N2 Cd1 Cd1 . 2_656 91.35(5) ?
    N1 Cd1 Cd1 . 2_656 160.51(4) ?
    O1 Cd1 Cd1 2_656 2_656 33.21(4) ?
    O3 Cd1 Cd1 1_655 2_656 105.99(5) ?
    O2 Cd1 Cd1 . 2_656 87.42(3) ?
    C8 Cd1 Cd1 1_655 2_656 108.70(4) ?
    C1 Cd1 Cd1 . 2_656 62.06(4) ?
    C9 N1 C13 . . 118.48(19) ?
    C9 N1 Cd1 . . 123.34(14) ?
    C13 N1 Cd1 . . 117.99(14) ?
    C18 N2 C14 . . 119.07(19) ?
    C18 N2 Cd1 . . 122.58(15) ?
    C14 N2 Cd1 . . 118.11(14) ?
    H1WA O1W H1WB . . 95(2) ?
    C1 O1 Cd1 . . 103.02(13) ?
    C1 O1 Cd1 . 2_656 143.44(13) ?
    Cd1 O1 Cd1 . 2_656 110.19(6) ?
    C1 O2 Cd1 . . 84.22(12) ?
    C8 O3 Cd1 . 1_455 88.27(13) ?
    C8 O4 Cd1 . 1_455 95.58(13) ?
    C3 O5 C6 . . 96.14(17) ?
    O2 C1 O1 . . 120.98(19) ?
    O2 C1 C2 . . 123.43(18) ?
    O1 C1 C2 . . 115.57(17) ?
    O2 C1 Cd1 . . 70.08(12) ?
    O1 C1 Cd1 . . 50.91(10) ?
    C2 C1 Cd1 . . 166.44(14) ?
    C1 C2 C7 . . 117.17(16) ?
    C1 C2 C3 . . 112.65(16) ?
    C7 C2 C3 . . 101.19(16) ?
    C1 C2 H2A . . 108.5 ?
    C7 C2 H2A . . 108.5 ?
    C3 C2 H2A . . 108.5 ?
    O5 C3 C4 . . 102.84(19) ?
    O5 C3 C2 . . 101.22(16) ?
    C4 C3 C2 . . 110.98(19) ?
    O5 C3 H3A . . 113.6 ?
    C4 C3 H3A . . 113.6 ?
    C2 C3 H3A . . 113.6 ?
    C3 C4 C5 . . 101.08(19) ?
    C3 C4 H4A . . 111.6 ?
    C5 C4 H4A . . 111.6 ?
    C3 C4 H4B . . 111.6 ?
    C5 C4 H4B . . 111.6 ?
    H4A C4 H4B . . 109.4 ?
    C6 C5 C4 . . 101.4(2) ?
    C6 C5 H5A . . 111.5 ?
    C4 C5 H5A . . 111.5 ?
    C6 C5 H5B . . 111.5 ?
    C4 C5 H5B . . 111.5 ?
    H5A C5 H5B . . 109.3 ?
    O5 C6 C5 . . 102.7(2) ?
    O5 C6 C7 . . 102.64(18) ?
    C5 C6 C7 . . 109.6(2) ?
    O5 C6 H6A . . 113.6 ?
    C5 C6 H6A . . 113.6 ?
    C7 C6 H6A . . 113.6 ?
    C8 C7 C6 . . 114.70(18) ?
    C8 C7 C2 . . 113.22(16) ?
    C6 C7 C2 . . 101.20(17) ?
    C8 C7 H7A . . 109.1 ?
    C6 C7 H7A . . 109.1 ?
    C2 C7 H7A . . 109.1 ?
    O3 C8 O4 . . 121.56(19) ?
    O3 C8 C7 . . 120.25(19) ?
    O4 C8 C7 . . 118.12(18) ?
    O3 C8 Cd1 . 1_455 64.41(12) ?
    O4 C8 Cd1 . 1_455 57.15(11) ?
    C7 C8 Cd1 . 1_455 174.70(15) ?
    N1 C9 C10 . . 123.0(2) ?
    N1 C9 H9A . . 118.5 ?
    C10 C9 H9A . . 118.5 ?
    C9 C10 C11 . . 118.7(2) ?
    C9 C10 H10A . . 120.7 ?
    C11 C10 H10A . . 120.7 ?
    C10 C11 C12 . . 119.0(2) ?
    C10 C11 H11A . . 120.5 ?
    C12 C11 H11A . . 120.5 ?
    C13 C12 C11 . . 119.3(2) ?
    C13 C12 H12A . . 120.4 ?
    C11 C12 H12A . . 120.4 ?
    N1 C13 C12 . . 121.7(2) ?
    N1 C13 C14 . . 116.21(18) ?
    C12 C13 C14 . . 122.13(19) ?
    N2 C14 C15 . . 121.1(2) ?
    N2 C14 C13 . . 116.89(18) ?
    C15 C14 C13 . . 121.98(19) ?
    C16 C15 C14 . . 119.0(2) ?
    C16 C15 H15A . . 120.5 ?
    C14 C15 H15A . . 120.5 ?
    C15 C16 C17 . . 119.7(2) ?
    C15 C16 H16A . . 120.2 ?
    C17 C16 H16A . . 120.2 ?
    C18 C17 C16 . . 118.4(2) ?
    C18 C17 H17A . . 120.8 ?
    C16 C17 H17A . . 120.8 ?
    N2 C18 C17 . . 122.8(2) ?
    N2 C18 H18A . . 118.6 ?
    C17 C18 H18A . . 118.6 ?
loop_
    _geom_torsion_atom_site_label_1
    _geom_torsion_atom_site_label_2
    _geom_torsion_atom_site_label_3
    _geom_torsion_atom_site_label_4
    _geom_torsion_site_symmetry_1
    _geom_torsion_site_symmetry_2
    _geom_torsion_site_symmetry_3
    _geom_torsion_site_symmetry_4
    _geom_torsion
    _geom_torsion_publ_flag
    O1 Cd1 N1 C9 . . . . -98.43(19) ?
    O4 Cd1 N1 C9 1_655 . . . 53.92(18) ?
    N2 Cd1 N1 C9 . . . . 178.32(19) ?
    O1 Cd1 N1 C9 2_656 . . . 132.87(17) ?
    O3 Cd1 N1 C9 1_655 . . . -0.57(18) ?
    O2 Cd1 N1 C9 . . . . -87.53(18) ?
    C8 Cd1 N1 C9 1_655 . . . 26.71(18) ?
    C1 Cd1 N1 C9 . . . . -91.96(18) ?
    Cd1 Cd1 N1 C9 2_656 . . . -159.50(14) ?
    O1 Cd1 N1 C13 . . . . 86.62(17) ?
    O4 Cd1 N1 C13 1_655 . . . -121.02(15) ?
    N2 Cd1 N1 C13 . . . . 3.37(14) ?
    O1 Cd1 N1 C13 2_656 . . . -42.07(19) ?
    O3 Cd1 N1 C13 1_655 . . . -175.52(15) ?
    O2 Cd1 N1 C13 . . . . 97.52(15) ?
    C8 Cd1 N1 C13 1_655 . . . -148.23(15) ?
    C1 Cd1 N1 C13 . . . . 93.09(15) ?
    Cd1 Cd1 N1 C13 2_656 . . . 25.6(2) ?
    O1 Cd1 N2 C18 . . . . 37.44(19) ?
    O4 Cd1 N2 C18 1_655 . . . -109.65(19) ?
    N1 Cd1 N2 C18 . . . . 174.4(2) ?
    O1 Cd1 N2 C18 2_656 . . . -30.63(18) ?
    O3 Cd1 N2 C18 1_655 . . . 178.09(18) ?
    O2 Cd1 N2 C18 . . . . 89.09(18) ?
    C8 Cd1 N2 C18 1_655 . . . -126.37(18) ?
    C1 Cd1 N2 C18 . . . . 63.63(19) ?
    Cd1 Cd1 N2 C18 2_656 . . . 1.61(18) ?
    O1 Cd1 N2 C14 . . . . -136.90(15) ?
    O4 Cd1 N2 C14 1_655 . . . 76.02(16) ?
    N1 Cd1 N2 C14 . . . . 0.04(14) ?
    O1 Cd1 N2 C14 2_656 . . . 155.04(16) ?
    O3 Cd1 N2 C14 1_655 . . . 3.8(3) ?
    O2 Cd1 N2 C14 . . . . -85.25(15) ?
    C8 Cd1 N2 C14 1_655 . . . 59.3(2) ?
    C1 Cd1 N2 C14 . . . . -110.71(15) ?
    Cd1 Cd1 N2 C14 2_656 . . . -172.72(15) ?
    O4 Cd1 O1 C1 1_655 . . . -130.25(12) ?
    N2 Cd1 O1 C1 . . . . 85.57(13) ?
    N1 Cd1 O1 C1 . . . . 13.77(17) ?
    O1 Cd1 O1 C1 2_656 . . . 164.46(17) ?
    O3 Cd1 O1 C1 1_655 . . . -83.48(13) ?
    O2 Cd1 O1 C1 . . . . -0.13(11) ?
    C8 Cd1 O1 C1 1_655 . . . -104.04(13) ?
    Cd1 Cd1 O1 C1 2_656 . . . 164.46(17) ?
    O4 Cd1 O1 Cd1 1_655 . . 2_656 65.30(9) ?
    N2 Cd1 O1 Cd1 . . . 2_656 -78.88(7) ?
    N1 Cd1 O1 Cd1 . . . 2_656 -150.68(7) ?
    O1 Cd1 O1 Cd1 2_656 . . 2_656 0.0 ?
    O3 Cd1 O1 Cd1 1_655 . . 2_656 112.06(7) ?
    O2 Cd1 O1 Cd1 . . . 2_656 -164.59(10) ?
    C8 Cd1 O1 Cd1 1_655 . . 2_656 91.51(8) ?
    C1 Cd1 O1 Cd1 . . . 2_656 -164.46(17) ?
    O1 Cd1 O2 C1 . . . . 0.13(12) ?
    O4 Cd1 O2 C1 1_655 . . . 105.62(14) ?
    N2 Cd1 O2 C1 . . . . -100.23(13) ?
    N1 Cd1 O2 C1 . . . . -170.48(13) ?
    O1 Cd1 O2 C1 2_656 . . . -16.58(15) ?
    O3 Cd1 O2 C1 1_655 . . . 97.17(13) ?
    C8 Cd1 O2 C1 1_655 . . . 100.38(13) ?
    Cd1 Cd1 O2 C1 2_656 . . . -9.00(12) ?
    Cd1 O2 C1 O1 . . . . -0.22(19) ?
    Cd1 O2 C1 C2 . . . . -178.62(18) ?
    Cd1 O1 C1 O2 . . . . 0.3(2) ?
    Cd1 O1 C1 O2 2_656 . . . 155.28(18) ?
    Cd1 O1 C1 C2 . . . . 178.79(13) ?
    Cd1 O1 C1 C2 2_656 . . . -26.2(3) ?
    Cd1 O1 C1 Cd1 2_656 . . . 155.0(3) ?
    O1 Cd1 C1 O2 . . . . -179.8(2) ?
    O4 Cd1 C1 O2 1_655 . . . -107.13(14) ?
    N2 Cd1 C1 O2 . . . . 81.94(13) ?
    N1 Cd1 C1 O2 . . . . 10.24(14) ?
    O1 Cd1 C1 O2 2_656 . . . 165.61(13) ?
    O3 Cd1 C1 O2 1_655 . . . -82.28(13) ?
    C8 Cd1 C1 O2 1_655 . . . -91.92(13) ?
    Cd1 Cd1 C1 O2 2_656 . . . 169.82(14) ?
    O4 Cd1 C1 O1 1_655 . . . 72.63(16) ?
    N2 Cd1 C1 O1 . . . . -98.30(13) ?
    N1 Cd1 C1 O1 . . . . -170.00(12) ?
    O1 Cd1 C1 O1 2_656 . . . -14.62(16) ?
    O3 Cd1 C1 O1 1_655 . . . 97.48(13) ?
    O2 Cd1 C1 O1 . . . . 179.8(2) ?
    C8 Cd1 C1 O1 1_655 . . . 87.84(13) ?
    Cd1 Cd1 C1 O1 2_656 . . . -10.42(11) ?
    O1 Cd1 C1 C2 . . . . -4.7(5) ?
    O4 Cd1 C1 C2 1_655 . . . 68.0(6) ?
    N2 Cd1 C1 C2 . . . . -103.0(6) ?
    N1 Cd1 C1 C2 . . . . -174.7(5) ?
    O1 Cd1 C1 C2 2_656 . . . -19.3(6) ?
    O3 Cd1 C1 C2 1_655 . . . 92.8(6) ?
    O2 Cd1 C1 C2 . . . . 175.1(6) ?
    C8 Cd1 C1 C2 1_655 . . . 83.2(6) ?
    Cd1 Cd1 C1 C2 2_656 . . . -15.1(5) ?
    O2 C1 C2 C7 . . . . -4.4(3) ?
    O1 C1 C2 C7 . . . . 177.14(17) ?
    Cd1 C1 C2 C7 . . . . -178.8(5) ?
    O2 C1 C2 C3 . . . . 112.4(2) ?
    O1 C1 C2 C3 . . . . -66.1(2) ?
    Cd1 C1 C2 C3 . . . . -62.1(6) ?
    C6 O5 C3 C4 . . . . -56.7(2) ?
    C6 O5 C3 C2 . . . . 58.15(19) ?
    C1 C2 C3 O5 . . . . -162.72(17) ?
    C7 C2 C3 O5 . . . . -36.8(2) ?
    C1 C2 C3 C4 . . . . -54.1(2) ?
    C7 C2 C3 C4 . . . . 71.8(2) ?
    O5 C3 C4 C5 . . . . 34.9(2) ?
    C2 C3 C4 C5 . . . . -72.7(2) ?
    C3 C4 C5 C6 . . . . -0.3(3) ?
    C3 O5 C6 C5 . . . . 56.3(2) ?
    C3 O5 C6 C7 . . . . -57.48(19) ?
    C4 C5 C6 O5 . . . . -34.4(3) ?
    C4 C5 C6 C7 . . . . 74.2(3) ?
    O5 C6 C7 C8 . . . . -88.6(2) ?
    C5 C6 C7 C8 . . . . 162.76(19) ?
    O5 C6 C7 C2 . . . . 33.6(2) ?
    C5 C6 C7 C2 . . . . -75.0(2) ?
    C1 C2 C7 C8 . . . . -111.9(2) ?
    C3 C2 C7 C8 . . . . 125.18(18) ?
    C1 C2 C7 C6 . . . . 124.80(19) ?
    C3 C2 C7 C6 . . . . 1.9(2) ?
    Cd1 O3 C8 O4 1_455 . . . -0.2(2) ?
    Cd1 O3 C8 C7 1_455 . . . -177.16(17) ?
    Cd1 O4 C8 O3 1_455 . . . 0.2(2) ?
    Cd1 O4 C8 C7 1_455 . . . 177.23(16) ?
    C6 C7 C8 O3 . . . . -31.7(3) ?
    C2 C7 C8 O3 . . . . -147.1(2) ?
    C6 C7 C8 O4 . . . . 151.3(2) ?
    C2 C7 C8 O4 . . . . 35.8(3) ?
    C13 N1 C9 C10 . . . . 0.4(4) ?
    Cd1 N1 C9 C10 . . . . -174.6(2) ?
    N1 C9 C10 C11 . . . . 0.4(4) ?
    C9 C10 C11 C12 . . . . -0.9(4) ?
    C10 C11 C12 C13 . . . . 0.7(4) ?
    C9 N1 C13 C12 . . . . -0.6(3) ?
    Cd1 N1 C13 C12 . . . . 174.62(17) ?
    C9 N1 C13 C14 . . . . 178.72(19) ?
    Cd1 N1 C13 C14 . . . . -6.1(2) ?
    C11 C12 C13 N1 . . . . 0.1(4) ?
    C11 C12 C13 C14 . . . . -179.2(2) ?
    C18 N2 C14 C15 . . . . 1.2(3) ?
    Cd1 N2 C14 C15 . . . . 175.77(16) ?
    C18 N2 C14 C13 . . . . -177.6(2) ?
    Cd1 N2 C14 C13 . . . . -3.1(2) ?
    N1 C13 C14 N2 . . . . 6.1(3) ?
    C12 C13 C14 N2 . . . . -174.6(2) ?
    N1 C13 C14 C15 . . . . -172.8(2) ?
    C12 C13 C14 C15 . . . . 6.5(3) ?
    N2 C14 C15 C16 . . . . -1.1(3) ?
    C13 C14 C15 C16 . . . . 177.7(2) ?
    C14 C15 C16 C17 . . . . -0.2(4) ?
    C15 C16 C17 C18 . . . . 1.2(4) ?
    C14 N2 C18 C17 . . . . -0.1(4) ?
    Cd1 N2 C18 C17 . . . . -174.43(19) ?
    C16 C17 C18 N2 . . . . -1.1(4) ?
loop_
    _geom_hbond_atom_site_label_D
    _geom_hbond_atom_site_label_H
    _geom_hbond_atom_site_label_A
    _geom_hbond_site_symmetry_A
    _geom_hbond_distance_DH
    _geom_hbond_distance_HA
    _geom_hbond_distance_DA
    _geom_hbond_angle_DHA
    O1W H1WA O3 2 0.915(19) 2.19(4) 2.980(4) 144(5)
    O1W H1WA O1W 2_655 0.915(19) 2.38(6) 2.833(8) 110(5)
