# Supplementary material for: Poly[[(2,2′-bipyridine)(μ 3-7-oxabicyclo­[2.2.1]heptane-2,3-dicarboxyl­ato)cadmium] monohydrate]
Source: Acta Crystallogr Sect E Struct Rep Online. 2011 Sep 14;67(Pt 10):m1390–1. doi: 10.1107/S1600536811036634 (PMC3201414; doi:10.1107/S1600536811036634)
Supplement: Supplementary file 2 [file e-67-m1390-Isup2.hkl]

# 
# h,k,l, Fc-squared, Fo-squared, sigma(Fo-squared) and status flag 
# 
data_I
_shelx_title ' A in P1                     New: P-1' 
_shelx_refln_list_code          4 
_shelx_F_calc_maximum      157.18 
_exptl_crystal_F_000       471.94 
_reflns_d_resolution_high  0.7666 
 
loop_ 
 _symmetry_equiv_pos_as_xyz 
 'x, y, z' 
 '-x, -y, -z' 
 
_cell_length_a     8.2599 
_cell_length_b    10.5950 
_cell_length_c    11.1097 
_cell_angle_alpha 111.784 
_cell_angle_beta   94.066 
_cell_angle_gamma 102.749 
 
_shelx_F_squared_multiplier     1.000 
 
loop_ 
 _refln_index_h 
 _refln_index_k 
 _refln_index_l 
 _refln_F_squared_calc 
 _refln_F_squared_meas 
 _refln_F_squared_sigma 
 _refln_observed_status 
   1   0   0     3401.94     3113.82     38.71 o 
   2   0   0       32.08        7.74      1.00 o 
   3   0   0     1599.15     1718.30     14.41 o 
   4   0   0     7119.85     7364.41     48.98 o 
   5   0   0      202.64      178.96      3.42 o 
   6   0   0       15.00       16.66      3.04 o 
   7   0   0      535.80      527.83     15.58 o 
   8   0   0     1049.83     1003.44     34.45 o 
   9   0   0      484.13      495.81     24.38 o 
  10   0   0       53.84       68.53     11.48 o 
 -10   1   0      403.35      408.45     23.82 o 
  -9   1   0      503.03      511.61     17.43 o 
  -8   1   0       44.57       34.87     13.60 o 
  -7   1   0      113.41      135.89     11.27 o 
  -6   1   0     1195.15     1182.98     14.12 o 
  -5   1   0     1567.14     1565.95     13.63 o 
  -4   1   0     2269.31     2290.77     20.21 o 
  -3   1   0     1074.02     1097.46     10.75 o 
  -2   1   0     3086.69     3230.53     28.22 o 
  -1   1   0     4977.91     4855.48     45.16 o 
   0   1   0     5452.16     5525.32    112.75 o 
   1   1   0     3150.15     3475.34     33.19 o 
   2   1   0     1889.58     2096.15     19.22 o 
   3   1   0     8432.47     8820.71     69.21 o 
   4   1   0     3072.78     3092.08     26.50 o 
   5   1   0       41.58       50.89      3.34 o 
   6   1   0     1127.65     1131.06     54.26 o 
   7   1   0      991.51      997.88     46.74 o 
   8   1   0      545.71      544.05     23.69 o 
   9   1   0        0.01       -0.61      4.17 o 
  10   1   0      151.65      128.44     14.13 o 
 -10   2   0      298.38      298.85     19.43 o 
  -9   2   0      304.23      326.73     19.25 o 
  -8   2   0        9.99        5.19      4.52 o 
  -7   2   0     2041.41     2148.46     32.65 o 
  -6   2   0      907.64      907.52     11.72 o 
  -5   2   0     1160.99     1227.45     12.03 o 
  -4   2   0      117.09      139.95      2.78 o 
  -3   2   0     3454.40     3681.85     32.63 o 
  -2   2   0       17.33       13.48      1.09 o 
  -1   2   0     5365.56     5583.79     56.97 o 
   0   2   0     1376.29     1493.97     14.75 o 
   1   2   0      766.97      774.86      7.66 o 
   2   2   0     3180.02     3222.15     28.71 o 
   3   2   0     6482.09     6509.10     61.23 o 
   4   2   0       29.26       40.98      2.35 o 
   5   2   0     1470.46     1548.02     24.51 o 
   6   2   0     2259.27     2311.87     34.79 o 
   7   2   0      314.37      329.68     12.01 o 
   8   2   0        2.60       -0.87      4.01 o 
   9   2   0      157.47      137.64     12.98 o 
 -10   3   0      201.54      210.97     17.10 o 
  -9   3   0        8.63       11.09      5.80 o 
  -8   3   0      524.37      532.37     22.37 o 
  -7   3   0     3349.64     3365.14     40.65 o 
  -6   3   0      230.69      243.14     11.89 o 
  -5   3   0        0.55        2.02      1.02 o 
  -4   3   0     1911.41     1976.68     19.82 o 
  -3   3   0     3681.23     3827.53     33.99 o 
  -2   3   0       72.78       80.74      4.25 o 
  -1   3   0      189.61      149.83      3.01 o 
   0   3   0      914.29      833.83      9.61 o 
   1   3   0     3394.42     3290.72     26.94 o 
   2   3   0     1322.95     1309.40     11.59 o 
   3   3   0        5.26       15.55      3.29 o 
   4   3   0     3033.89     3063.79     40.99 o 
   5   3   0     1717.65     1612.08     30.06 o 
   6   3   0      307.09      336.12      9.99 o 
   7   3   0       16.12       11.36      3.21 o 
   8   3   0      336.31      358.86     21.80 o 
   9   3   0      187.14      182.06     14.01 o 
 -10   4   0       49.46       49.02      9.56 o 
  -9   4   0      259.09      303.96     17.07 o 
  -8   4   0      579.17      566.12     11.10 o 
  -7   4   0      886.74      853.34     13.43 o 
  -6   4   0      538.04      542.12      9.56 o 
  -5   4   0     2209.77     2256.22     24.97 o 
  -4   4   0     5794.19     5851.23     47.77 o 
  -3   4   0     1085.02     1160.04     11.82 o 
  -2   4   0      401.36      394.12      4.97 o 
  -1   4   0     3775.20     3607.06     34.38 o 
   0   4   0     3108.59     2958.23     61.81 o 
   1   4   0     3920.19     3942.27     34.45 o 
   2   4   0      107.00      106.54      4.32 o 
   3   4   0      579.39      561.97     15.34 o 
   4   4   0      535.40      467.19     12.14 o 
   5   4   0      563.48      546.38     12.10 o 
   6   4   0       58.84       54.70      7.77 o 
   7   4   0      377.04      383.99     19.80 o 
   8   4   0      484.34      496.16     16.39 o 
 -10   5   0      277.83      290.62     17.20 o 
  -9   5   0      199.65      204.29     10.63 o 
  -8   5   0       82.30       78.76      4.59 o 
  -7   5   0      118.54      131.59      5.13 o 
  -6   5   0     2115.60     2122.67     24.73 o 
  -5   5   0      205.06      197.48      4.58 o 
  -4   5   0      774.29      747.27     10.26 o 
  -3   5   0      285.19      251.55      4.35 o 
  -2   5   0     6184.65     6193.13     49.59 o 
  -1   5   0     2924.07     2852.21     28.08 o 
   0   5   0      501.60      512.90      7.02 o 
   1   5   0       74.24       66.95      2.13 o 
   2   5   0     1949.15     1934.79     27.49 o 
   3   5   0     1175.72     1186.72     31.82 o 
   4   5   0      790.96      760.55     19.80 o 
   5   5   0       22.02       23.54      2.56 o 
   6   5   0      462.21      465.50     11.37 o 
   7   5   0      465.42      468.74     12.30 o 
   8   5   0      176.58      184.14      8.40 o 
 -10   6   0      188.02      165.19     12.68 o 
  -9   6   0        6.16        5.35      2.44 o 
  -8   6   0      232.03      238.60      7.02 o 
  -7   6   0      564.08      594.54     12.94 o 
  -6   6   0      835.41      842.45     12.47 o 
  -5   6   0      107.63      115.98      4.68 o 
  -4   6   0       55.62       48.13      3.06 o 
  -3   6   0     2985.18     2930.38     25.93 o 
  -2   6   0     3887.53     3851.89     34.86 o 
  -1   6   0       26.96       19.98      2.31 o 
   0   6   0      562.63      595.27      7.28 o 
   1   6   0     2537.02     2544.46     24.17 o 
   2   6   0      980.80      961.85     20.94 o 
   3   6   0        6.62        8.21      2.71 o 
   4   6   0        7.29       10.74      5.55 o 
   5   6   0      728.13      747.31     29.27 o 
   6   6   0      509.03      465.34     20.90 o 
   7   6   0      240.51      233.68     16.58 o 
 -10   7   0        4.26        4.55      3.62 o 
  -9   7   0      307.43      299.85      8.34 o 
  -8   7   0      589.53      604.79     11.27 o 
  -7   7   0      824.33      816.46     16.45 o 
  -6   7   0      123.95      111.73      5.87 o 
  -5   7   0      587.86      587.79     10.96 o 
  -4   7   0     1379.74     1370.07     18.28 o 
  -3   7   0     2219.24     2196.97     20.93 o 
  -2   7   0       19.57       20.16      1.51 o 
  -1   7   0     2950.39     2950.72     36.70 o 
   0   7   0     2894.33     2913.45     35.06 o 
   1   7   0     1486.42     1452.57     22.45 o 
   2   7   0       41.31       31.84      3.87 o 
   3   7   0      219.75      225.72     20.04 o 
   4   7   0      999.18      981.15     31.98 o 
   5   7   0      312.31      292.14     13.34 o 
   6   7   0       29.51       28.30      6.21 o 
   7   7   0       54.73       46.31     10.17 o 
  -9   8   0      594.32      603.51     15.61 o 
  -8   8   0      273.68      258.49      9.46 o 
  -7   8   0       37.98       43.38      4.47 o 
  -6   8   0      293.53      297.74      8.99 o 
  -5   8   0     1429.50     1404.82     19.79 o 
  -4   8   0      577.26      576.98     15.94 o 
  -3   8   0      228.66      212.23      5.46 o 
  -2   8   0      465.63      477.30      9.70 o 
  -1   8   0      207.33      208.56      6.11 o 
   0   8   0     1260.50     1344.71     20.57 o 
   1   8   0      591.94      567.83     20.67 o 
   2   8   0     1426.73     1464.89     29.87 o 
   3   8   0      640.81      623.24     18.01 o 
   4   8   0      711.38      731.60     21.23 o 
   5   8   0        2.12        0.54      3.81 o 
   6   8   0      155.58      170.26     15.23 o 
  -9   9   0      384.44      383.87     18.92 o 
  -8   9   0        1.39        0.00      2.89 o 
  -7   9   0      388.28      389.66     11.30 o 
  -6   9   0      848.90      822.18     16.44 o 
  -5   9   0     1028.91     1007.82     16.23 o 
  -4   9   0        4.59        6.87      1.88 o 
  -3   9   0       30.50       25.79      2.60 o 
  -2   9   0      744.32      733.15     13.19 o 
  -1   9   0     2612.39     2612.00     31.45 o 
   0   9   0      384.43      364.46     21.85 o 
   1   9   0      217.81      226.88      7.80 o 
   2   9   0     1030.54     1017.88     35.95 o 
   3   9   0      633.00      649.86     18.66 o 
   4   9   0       72.99       68.19      8.77 o 
   5   9   0      158.64      172.45     14.13 o 
  -8  10   0      166.40      174.21     10.09 o 
  -7  10   0      630.67      611.10     14.96 o 
  -6  10   0      377.50      385.75     10.97 o 
  -5  10   0        0.87        0.26      2.06 o 
  -4  10   0      429.96      414.19      8.92 o 
  -3  10   0     1503.41     1474.37     27.35 o 
  -2  10   0      466.80      451.73     11.80 o 
  -1  10   0        1.36       -1.29      3.47 o 
   0  10   0      178.07      190.88     17.64 o 
   1  10   0      632.04      630.13     32.13 o 
   2  10   0      301.52      296.39     11.03 o 
   3  10   0       22.95       14.67      5.09 o 
   4  10   0       45.11       41.23      7.82 o 
  -7  11   0      242.90      234.92     11.18 o 
  -6  11   0       18.46       13.97      3.35 o 
  -5  11   0      424.22      444.83     11.01 o 
  -4  11   0      736.66      743.58     17.22 o 
  -3  11   0      334.21      327.37     10.78 o 
  -2  11   0        1.56        4.64      3.05 o 
  -1  11   0      399.85      447.48     26.38 o 
   0  11   0      427.46      480.48     28.55 o 
   1  11   0      216.17      241.72     22.16 o 
   2  11   0       64.92       61.42      5.21 o 
  -6  12   0       62.48       68.00      5.90 o 
  -5  12   0      387.52      381.81     18.61 o 
  -4  12   0      262.73      285.22     16.61 o 
  -3  12   0        4.69        7.02      3.86 o 
   3 -13   1      361.48      366.71     25.13 o 
   4 -13   1       78.13       88.73     10.91 o 
   0 -12   1      227.44      215.04     20.88 o 
   3 -12   1      117.95      128.32      9.04 o 
   4 -12   1      103.37      106.11     11.03 o 
   5 -12   1      184.74      181.10     18.63 o 
   6 -12   1      351.24      349.45     11.51 o 
  -3 -11   1      133.39      129.31      9.41 o 
  -1 -11   1       70.21       47.36     11.73 o 
   0 -11   1      552.29      560.58     30.14 o 
   1 -11   1      354.34      357.46     22.88 o 
   2 -11   1      119.64      116.62      7.84 o 
   3 -11   1      111.86      118.91      8.26 o 
   4 -11   1      879.57      904.31     22.09 o 
   5 -11   1      365.58      369.13      9.85 o 
   6 -11   1       85.30       85.89      6.58 o 
   7 -11   1       87.35       84.54      7.05 o 
   8 -11   1      178.90      177.78     14.72 o 
  -4 -10   1      172.65      179.25     12.75 o 
  -3 -10   1       17.63       15.61      4.21 o 
  -2 -10   1      169.99      171.27     10.98 o 
  -1 -10   1      610.33      587.01     30.11 o 
   0 -10   1      575.39      620.39     30.08 o 
   1 -10   1      145.55      163.02      7.05 o 
   2 -10   1      706.15      707.63     14.88 o 
   3 -10   1     2035.84     2098.80     31.24 o 
   4 -10   1      961.37     1002.57     16.80 o 
   5 -10   1        0.41        0.02      2.07 o 
   6 -10   1      120.42      123.23      6.64 o 
   7 -10   1      447.31      428.31     12.21 o 
   8 -10   1      363.30      380.97     13.90 o 
  -5  -9   1      167.99      175.34     13.47 o 
  -4  -9   1        7.07        7.45      3.95 o 
  -3  -9   1      407.76      387.77     13.47 o 
  -2  -9   1      928.58      950.33     38.00 o 
  -1  -9   1      597.96      621.79     13.89 o 
   0  -9   1       54.46       59.55      9.89 o 
   1  -9   1      431.12      412.51      9.06 o 
   2  -9   1     1278.87     1282.72     18.53 o 
   3  -9   1       16.54       14.58      1.79 o 
   4  -9   1        2.03        2.51      1.82 o 
   5  -9   1      290.71      284.38      8.42 o 
   6  -9   1     1125.36     1091.62     25.36 o 
   7  -9   1      301.28      301.24      9.84 o 
   8  -9   1       56.77       56.97      5.50 o 
   9  -9   1       96.10       97.11      8.68 o 
  -6  -8   1      394.05      364.15     20.98 o 
  -5  -8   1       47.12       38.08      6.23 o 
  -4  -8   1      315.81      331.41     42.62 o 
  -3  -8   1     1687.63     1636.12     33.65 o 
  -2  -8   1      784.94      815.54     19.00 o 
  -1  -8   1        9.79       13.20      2.37 o 
   0  -8   1     1384.17     1387.17     19.28 o 
   1  -8   1     1213.90     1209.25     16.81 o 
   2  -8   1     1324.33     1307.92     18.00 o 
   3  -8   1      344.57      363.45      7.27 o 
   4  -8   1      168.66      165.16      5.77 o 
   5  -8   1     1101.53     1057.57     17.92 o 
   6  -8   1      796.38      769.68     15.29 o 
   7  -8   1        1.17        0.48      2.25 o 
   8  -8   1      324.60      328.01     14.04 o 
   9  -8   1      246.05      252.01     10.06 o 
  -7  -7   1      291.04      261.20     18.86 o 
  -6  -7   1        4.47        6.78      4.36 o 
  -5  -7   1      660.15      627.61     19.88 o 
  -4  -7   1      893.58      895.43     22.99 o 
  -3  -7   1     2083.06     2049.81     62.57 o 
  -2  -7   1       48.91       38.52      4.00 o 
  -1  -7   1      780.39      811.39     10.46 o 
   0  -7   1     2160.23     2246.91     25.50 o 
   1  -7   1     3751.81     3815.18     40.15 o 
   2  -7   1       11.56       17.43      1.20 o 
   3  -7   1     2054.36     2064.56     18.10 o 
   4  -7   1     2868.00     2851.81     35.43 o 
   5  -7   1     2327.53     2305.26     33.64 o 
   6  -7   1       26.86       22.75      3.09 o 
   7  -7   1      679.25      674.74     11.18 o 
   8  -7   1      779.83      787.79     13.44 o 
   9  -7   1      117.87      121.04      5.83 o 
  10  -7   1       23.36       21.10      7.41 o 
  -8  -6   1       96.26       93.93     14.16 o 
  -7  -6   1       61.22       65.94      8.52 o 
  -6  -6   1      264.07      231.64     12.12 o 
  -5  -6   1      720.08      708.06     20.66 o 
  -4  -6   1      350.61      362.38     13.01 o 
  -3  -6   1        3.69        4.50      3.58 o 
  -2  -6   1     1446.81     1462.96     27.89 o 
  -1  -6   1     3398.61     3621.81     30.15 o 
   0  -6   1     2669.49     2857.94     30.26 o 
   1  -6   1      322.54      319.19      8.02 o 
   2  -6   1     1334.49     1412.43     14.54 o 
   3  -6   1     5093.27     5285.17     43.49 o 
   4  -6   1     2051.49     2154.69     79.15 o 
   5  -6   1      207.44      225.03      7.73 o 
   6  -6   1      551.17      512.12      9.14 o 
   7  -6   1     1024.07      987.14     14.96 o 
   8  -6   1      532.32      525.29     19.06 o 
   9  -6   1        2.91        1.17      2.35 o 
  10  -6   1      179.43      143.90     12.40 o 
  -8  -5   1       31.93       30.65      4.49 o 
  -7  -5   1      392.18      365.94     10.79 o 
  -6  -5   1      968.61      918.94     17.67 o 
  -5  -5   1      302.50      318.97     10.41 o 
  -4  -5   1      112.80      107.22      8.20 o 
  -3  -5   1      899.91      945.18     21.15 o 
  -2  -5   1     1293.23     1202.21     13.70 o 
  -1  -5   1      674.38      632.91      7.69 o 
   0  -5   1       14.55       10.30      1.90 o 
   1  -5   1     1910.14     2037.04     24.93 o 
   2  -5   1     3405.65     3450.13     28.69 o 
   3  -5   1     1794.16     1855.18     16.97 o 
   4  -5   1       16.96       24.95      1.71 o 
   5  -5   1      594.48      567.20     10.04 o 
   6  -5   1     2072.17     2020.60     23.89 o 
   7  -5   1     2104.76     2087.82     25.42 o 
   8  -5   1       16.96       13.71      2.52 o 
   9  -5   1      233.47      241.12     11.41 o 
  10  -5   1      488.24      498.34     23.39 o 
  -9  -4   1        0.14        2.15      4.78 o 
  -8  -4   1      147.60      154.24      8.27 o 
  -7  -4   1      805.34      807.65     20.36 o 
  -6  -4   1      411.93      387.44     10.69 o 
  -5  -4   1      118.69      116.18      5.36 o 
  -4  -4   1     1852.07     1818.42     26.47 o 
  -3  -4   1     1210.38     1140.17     15.75 o 
  -2  -4   1     4773.71     5092.51     52.09 o 
  -1  -4   1        9.58        5.77      0.77 o 
   0  -4   1     3476.80     3465.67     30.24 o 
   1  -4   1      217.82      226.60      2.90 o 
   2  -4   1      223.06      239.35      3.24 o 
   3  -4   1      201.50      167.39      2.63 o 
   4  -4   1     1300.79     1298.63     14.31 o 
   5  -4   1     1265.51     1269.55     17.71 o 
   6  -4   1      472.61      494.00     10.02 o 
   7  -4   1       20.91       23.89      2.73 o 
   8  -4   1      472.43      461.72     11.06 o 
   9  -4   1      548.51      554.42     24.38 o 
  10  -4   1      384.91      346.24     20.17 o 
  -9  -3   1      293.42      269.91     16.90 o 
  -8  -3   1      356.64      395.02     39.55 o 
  -7  -3   1      500.19      481.48     13.00 o 
  -6  -3   1       31.94       33.60      3.85 o 
  -5  -3   1      814.39      783.81     15.26 o 
  -4  -3   1     4178.82     4268.27     54.60 o 
  -3  -3   1      851.94      846.85     16.63 o 
  -2  -3   1      136.99      149.68      3.86 o 
  -1  -3   1     8164.15     8602.37     71.79 o 
   0  -3   1     5130.31     5306.39     48.94 o 
   1  -3   1       11.27       17.61      1.28 o 
   2  -3   1      740.49      727.43      7.11 o 
   3  -3   1     2841.89     2710.66     25.59 o 
   4  -3   1     3715.45     3645.26     33.73 o 
   5  -3   1      327.15      337.26      7.27 o 
   6  -3   1       23.33       18.86      3.13 o 
   7  -3   1      253.93      251.82      6.70 o 
   8  -3   1      834.80      817.31     29.32 o 
   9  -3   1       98.40       83.27     10.99 o 
  10  -3   1        8.09        1.89      5.96 o 
  -9  -2   1      295.08      322.54     18.84 o 
  -8  -2   1       22.27       29.93      6.77 o 
  -7  -2   1       67.72       67.69      5.46 o 
  -6  -2   1      502.39      475.32     11.86 o 
  -5  -2   1     2658.27     2625.29     36.97 o 
  -4  -2   1        3.69        3.93      1.05 o 
  -3  -2   1     1340.85     1458.84     18.24 o 
  -2  -2   1     1520.78     1383.54     14.87 o 
  -1  -2   1    18474.91    18123.86    163.86 o 
   0  -2   1      153.98      170.35      2.71 o 
   1  -2   1      906.06      938.47      9.89 o 
   2  -2   1      136.00      184.08      3.06 o 
   3  -2   1     5632.08     5589.15     44.96 o 
   4  -2   1     1344.73     1274.55     11.22 o 
   5  -2   1      661.94      640.82      7.30 o 
   6  -2   1     1537.66     1544.98     18.90 o 
   7  -2   1      560.07      564.16     15.97 o 
   8  -2   1      313.62      310.84     17.16 o 
   9  -2   1       33.14       48.44      9.43 o 
  10  -2   1      112.54      149.48     15.46 o 
 -10  -1   1      180.50      141.94     14.62 o 
  -9  -1   1       53.12       31.95      8.00 o 
  -8  -1   1      318.00      291.41     16.87 o 
  -7  -1   1     1665.50     1555.23     97.27 o 
  -6  -1   1      812.81      838.13     16.20 o 
  -5  -1   1      659.40      637.10     11.03 o 
  -4  -1   1     1937.80     1967.33     21.15 o 
  -3  -1   1     4769.86     4785.02     41.46 o 
  -2  -1   1     3058.68     2898.75     30.72 o 
  -1  -1   1     2886.68     2794.18     27.14 o 
   0  -1   1      801.62     1004.47     13.79 o 
   1  -1   1     4827.76     5369.72     59.45 o 
   2  -1   1    24705.43    24699.54    201.32 o 
   3  -1   1     4813.43     5037.33     35.61 o 
   4  -1   1     1365.35     1518.00     12.96 o 
   5  -1   1      681.96      652.79      7.49 o 
   6  -1   1     1613.46     1668.58     20.51 o 
   7  -1   1      188.32      185.61     10.19 o 
   8  -1   1       56.54       48.32      5.91 o 
   9  -1   1      345.77      396.87     21.85 o 
  10  -1   1      395.18      391.68     23.34 o 
 -10   0   1        0.11       -4.24      5.19 o 
  -9   0   1      216.84      189.66     15.34 o 
  -8   0   1     1720.06     1702.12     49.10 o 
  -7   0   1      523.70      512.83     21.02 o 
  -6   0   1        4.17        7.32      1.92 o 
  -5   0   1      812.61      847.46      8.94 o 
  -4   0   1     5300.02     5461.86     38.74 o 
  -3   0   1     3880.63     3865.43     37.65 o 
  -2   0   1      481.66      440.35      8.78 o 
  -1   0   1     2771.17     2843.49    293.21 o 
   0   0   1    13611.58    14288.74    289.80 o 
   1   0   1     9917.88    10736.52    132.90 o 
   2   0   1     7951.80     8013.01     74.20 o 
   3   0   1     3080.06     3241.95     29.65 o 
   4   0   1     4330.47     4468.41     33.88 o 
   5   0   1     2483.70     2591.51     22.02 o 
   6   0   1       94.06      116.17      4.58 o 
   7   0   1       96.46       80.34      9.38 o 
   8   0   1      649.41      581.08     25.02 o 
   9   0   1      547.27      603.17     27.25 o 
  10   0   1       14.53       11.60      7.49 o 
 -10   1   1      114.39      132.60     10.55 o 
  -9   1   1      358.44      370.12     14.74 o 
  -8   1   1     1201.46     1268.17     28.28 o 
  -7   1   1       84.90       71.41      6.21 o 
  -6   1   1       10.14       14.10      1.55 o 
  -5   1   1     2728.35     2776.28     21.80 o 
  -4   1   1     4163.18     4284.13     31.19 o 
  -3   1   1      520.78      564.28      6.02 o 
  -2   1   1      261.42      230.13      3.79 o 
  -1   1   1    15466.42    15155.65    319.67 o 
   0   1   1      445.79      544.58      7.80 o 
   1   1   1      885.74      970.77     10.54 o 
   2   1   1     2683.94     2452.61     24.47 o 
   3   1   1     6739.15     6674.72     53.47 o 
   4   1   1     2245.57     2233.48     20.37 o 
   5   1   1      913.61      962.38     13.60 o 
   6   1   1      196.31      188.53      7.48 o 
   7   1   1     1586.74     1605.12     33.49 o 
   8   1   1      361.72      345.37     18.56 o 
   9   1   1       92.28      104.49     12.35 o 
 -10   2   1      360.60      397.56     22.77 o 
  -9   2   1      523.87      538.93     24.84 o 
  -8   2   1      460.09      425.68     20.19 o 
  -7   2   1     1284.30     1261.11     22.30 o 
  -6   2   1     1874.18     1869.75     19.94 o 
  -5   2   1     1275.82     1277.43     13.27 o 
  -4   2   1     1034.01     1060.84     10.44 o 
  -3   2   1     2915.48     2860.76     26.19 o 
  -2   2   1     4762.49     4403.16     45.84 o 
  -1   2   1     3876.30     3800.94     40.26 o 
   0   2   1     6673.24     6740.02     72.03 o 
   1   2   1     1684.57     1707.52     17.13 o 
   2   2   1     4265.10     4157.63     43.96 o 
   3   2   1     4163.87     4163.27     40.84 o 
   4   2   1     1397.14     1374.54     16.65 o 
   5   2   1      965.42      960.96     15.68 o 
   6   2   1     1863.32     1862.73     29.75 o 
   7   2   1     1413.30     1374.24     25.17 o 
   8   2   1        4.76        6.34      4.78 o 
   9   2   1       37.07       36.14      8.28 o 
 -10   3   1      445.16      418.88     22.39 o 
  -9   3   1      129.50      142.01     12.65 o 
  -8   3   1      605.67      572.57     23.11 o 
  -7   3   1     2103.57     2088.27     25.01 o 
  -6   3   1     1606.02     1613.70     19.83 o 
  -5   3   1       15.89       19.20      1.77 o 
  -4   3   1     1132.46     1080.79     11.54 o 
  -3   3   1    10009.16    10048.05     84.60 o 
  -2   3   1     4040.98     3756.47     43.23 o 
  -1   3   1      256.16      214.78      3.67 o 
   0   3   1      890.93      864.98      9.60 o 
   1   3   1     2678.54     2795.59     25.19 o 
   2   3   1     3142.11     3218.23     30.48 o 
   3   3   1      352.80      355.99      6.18 o 
   4   3   1      124.81      141.81      5.41 o 
   5   3   1     1423.54     1428.94     23.47 o 
   6   3   1      477.64      488.78     12.47 o 
   7   3   1      211.18      203.79     15.22 o 
   8   3   1       89.87       79.92      7.90 o 
   9   3   1      290.99      285.91     17.23 o 
 -10   4   1        1.56        5.57      5.62 o 
  -9   4   1      149.12      143.24     12.24 o 
  -8   4   1      957.18     1011.72     15.83 o 
  -7   4   1     1232.30     1215.80     17.13 o 
  -6   4   1       26.38       33.34      2.76 o 
  -5   4   1     1853.15     1962.18     20.62 o 
  -4   4   1     5422.90     5526.84     45.55 o 
  -3   4   1     2530.18     2461.34     23.73 o 
  -2   4   1      450.34      476.81      7.02 o 
  -1   4   1      189.17      175.18      3.41 o 
   0   4   1     6590.32     6903.81     63.83 o 
   1   4   1     1629.01     1680.05     16.27 o 
   2   4   1       97.36      109.00      3.24 o 
   3   4   1      333.81      320.63      7.14 o 
   4   4   1     1460.29     1444.32     19.95 o 
   5   4   1      637.66      635.70     13.54 o 
   6   4   1      188.06      202.42     12.40 o 
   7   4   1       52.96       50.94      5.13 o 
   8   4   1      315.87      334.20     13.38 o 
 -10   5   1      222.48      246.63     15.98 o 
  -9   5   1      229.41      230.97      9.49 o 
  -8   5   1      259.64      267.51      7.48 o 
  -7   5   1      198.32      204.82      7.64 o 
  -6   5   1      543.71      548.95      8.98 o 
  -5   5   1      968.67      921.87     11.77 o 
  -4   5   1      791.98      742.40     11.48 o 
  -3   5   1      403.50      421.48      6.49 o 
  -2   5   1     2623.42     2618.03     24.67 o 
  -1   5   1     2570.31     2587.61     23.85 o 
   0   5   1     3781.95     3903.28     37.55 o 
   1   5   1      116.66      139.42      2.86 o 
   2   5   1     1071.74     1047.35     19.51 o 
   3   5   1     2179.64     2198.78     33.34 o 
   4   5   1      951.39      902.92     22.74 o 
   5   5   1        0.18        1.01      1.71 o 
   6   5   1      129.84      109.79      7.33 o 
   7   5   1      323.96      312.07      9.77 o 
   8   5   1      194.30      187.62     18.40 o 
 -10   6   1      438.80      501.26     17.38 o 
  -9   6   1        1.62        3.97      2.54 o 
  -8   6   1        8.65        4.71      2.10 o 
  -7   6   1      316.40      313.83     10.02 o 
  -6   6   1      940.49      931.73     14.49 o 
  -5   6   1      664.33      642.05     11.34 o 
  -4   6   1      193.47      195.55      6.00 o 
  -3   6   1     1457.56     1548.79     18.61 o 
  -2   6   1     2439.02     2492.22     23.71 o 
  -1   6   1     1970.90     1913.20     20.55 o 
   0   6   1        8.94       10.17      1.26 o 
   1   6   1     3440.85     3427.09     35.53 o 
   2   6   1      698.44      711.39     17.68 o 
   3   6   1      994.93     1028.29     24.21 o 
   4   6   1       10.29       10.84      4.28 o 
   5   6   1      340.34      334.84     14.16 o 
   6   6   1      541.15      517.85     19.22 o 
   7   6   1      234.82      260.35     19.71 o 
 -10   7   1      110.35      112.68      6.62 o 
  -9   7   1      227.50      222.92      9.24 o 
  -8   7   1      235.21      225.15      6.29 o 
  -7   7   1      668.18      683.20     14.83 o 
  -6   7   1      286.81      288.92      7.83 o 
  -5   7   1      151.19      141.32      5.49 o 
  -4   7   1      504.30      506.16      9.67 o 
  -3   7   1     1450.27     1419.19     17.52 o 
  -2   7   1      305.14      308.14      5.70 o 
  -1   7   1      213.43      217.65      4.39 o 
   0   7   1      712.02      742.13     10.05 o 
   1   7   1      362.99      361.95      9.11 o 
   2   7   1       82.75       75.57      6.35 o 
   3   7   1      118.75      122.94     15.72 o 
   4   7   1      653.78      631.41     21.24 o 
   5   7   1      523.73      513.77     18.49 o 
   6   7   1      114.24      154.54     15.13 o 
  -9   8   1      431.92      434.36     13.28 o 
  -8   8   1      561.21      553.02     14.17 o 
  -7   8   1      334.71      337.07     10.61 o 
  -6   8   1      238.10      235.18      7.37 o 
  -5   8   1      928.99      918.94     15.14 o 
  -4   8   1     1701.80     1677.89     23.14 o 
  -3   8   1      485.96      475.07      9.02 o 
  -2   8   1        2.16        7.88      1.62 o 
  -1   8   1      190.13      193.85      4.92 o 
   0   8   1      716.37      702.90     12.46 o 
   1   8   1      867.02      883.75     20.05 o 
   2   8   1       21.98       29.02      4.45 o 
   3   8   1      606.08      583.50     17.74 o 
   4   8   1      387.29      418.45     15.86 o 
   5   8   1      204.35      229.58     16.31 o 
  -9   9   1      555.19      582.23     18.30 o 
  -8   9   1      153.38      145.23      8.25 o 
  -7   9   1       63.02       58.86      5.37 o 
  -6   9   1     1161.42     1099.27     18.10 o 
  -5   9   1      367.07      339.57      8.74 o 
  -4   9   1      307.77      292.84      7.73 o 
  -3   9   1      255.81      246.19      6.41 o 
  -2   9   1     1053.88     1092.47     17.47 o 
  -1   9   1     2093.09     2232.09     38.00 o 
   0   9   1      861.91      885.47     18.74 o 
   1   9   1      146.65      147.16     13.06 o 
   2   9   1      700.29      750.96     19.59 o 
   3   9   1      588.30      599.60     18.59 o 
   4   9   1       92.75      129.39     11.81 o 
  -8  10   1       89.92       87.43      7.98 o 
  -7  10   1      367.40      360.52     11.48 o 
  -6  10   1      880.14      845.39     15.80 o 
  -5  10   1       34.04       25.73      3.27 o 
  -4  10   1       25.63       33.80      3.17 o 
  -3  10   1      615.24      627.17     14.98 o 
  -2  10   1      952.01      952.89     18.73 o 
  -1  10   1       48.76       60.10      8.86 o 
   0  10   1        9.11       17.33      8.05 o 
   1  10   1      399.11      440.45     12.28 o 
   2  10   1      822.23      837.35     21.06 o 
   3  10   1       26.93       27.50      6.47 o 
  -7  11   1      372.44      362.67     13.17 o 
  -6  11   1       53.90       53.59      6.25 o 
  -5  11   1      142.09      153.77      6.45 o 
  -4  11   1      390.49      386.06     12.38 o 
  -3  11   1      527.96      551.62     14.69 o 
  -2  11   1       99.76       94.49      7.83 o 
  -1  11   1      160.06      170.79     18.38 o 
   0  11   1      346.96      348.97     25.46 o 
   2  11   1      212.24      225.41     10.68 o 
  -5  12   1      311.49      322.84     22.06 o 
  -4  12   1      365.66      369.92     18.38 o 
  -3  12   1      164.65      181.73      9.70 o 
   3 -13   2      452.38      443.52     19.32 o 
   4 -13   2      356.60      363.43     39.95 o 
   5 -13   2       76.43       68.44      9.77 o 
  -1 -12   2       94.72      100.68     16.28 o 
   0 -12   2       46.06       55.72     12.78 o 
   3 -12   2      156.25      137.51      9.10 o 
   4 -12   2       38.21       35.17      5.84 o 
   5 -12   2       64.14       72.97      4.61 o 
   6 -12   2      536.94      573.05     26.56 o 
   7 -12   2      304.47      335.92     12.50 o 
  -3 -11   2      433.00      473.09     17.38 o 
  -2 -11   2      179.29      162.43     18.28 o 
  -1 -11   2        0.13        1.89      6.26 o 
   0 -11   2      436.01      437.49     25.76 o 
   1 -11   2      791.16      806.27     34.66 o 
   2 -11   2       90.12      106.74      7.44 o 
   3 -11   2        2.68        1.45      2.94 o 
   4 -11   2      425.12      398.76      8.77 o 
   5 -11   2     1059.07     1052.57     24.10 o 
   6 -11   2      203.65      198.78      8.68 o 
   7 -11   2        4.62        2.51      3.32 o 
   8 -11   2       94.47       99.40      8.21 o 
  -4 -10   2      284.65      302.84     15.82 o 
  -3 -10   2       97.50       96.05      7.22 o 
  -2 -10   2        1.08       -0.21      2.51 o 
  -1 -10   2      696.80      669.90     31.92 o 
   0 -10   2     1010.09      998.48     38.77 o 
   1 -10   2      578.91      616.38     13.31 o 
   2 -10   2      109.19       94.76      6.62 o 
   3 -10   2     1264.64     1230.03     24.78 o 
   4 -10   2      447.37      442.79      9.94 o 
   5 -10   2        2.45        4.68      2.25 o 
   6 -10   2      197.47      182.17     10.37 o 
   7 -10   2      233.05      226.16     14.85 o 
   8 -10   2      257.39      274.68     11.72 o 
  -5  -9   2      141.35      159.62     13.27 o 
  -4  -9   2      231.30      241.80     14.29 o 
  -3  -9   2       48.50       46.41      5.51 o 
  -2  -9   2      168.80      170.37     11.73 o 
  -1  -9   2      935.35      952.89     28.63 o 
   0  -9   2      884.71      880.14     33.94 o 
   1  -9   2      146.35      142.50      5.92 o 
   2  -9   2      902.31      929.77     16.48 o 
   3  -9   2     1135.67     1124.12     17.04 o 
   4  -9   2      171.03      170.00      5.95 o 
   5  -9   2       15.87       12.89      2.66 o 
   6  -9   2      304.75      310.51      9.40 o 
   7  -9   2      537.86      550.82     14.44 o 
   8  -9   2       20.14       19.00      3.91 o 
   9  -9   2        5.74        8.06      4.23 o 
  -6  -8   2      594.48      572.42     26.25 o 
  -5  -8   2       58.98       57.08      7.06 o 
  -4  -8   2      147.17      135.26      8.59 o 
  -3  -8   2     1389.28     1363.06     29.24 o 
  -2  -8   2      782.90      783.82     20.22 o 
  -1  -8   2      148.00      150.12      5.71 o 
   0  -8   2      166.90      158.26      6.12 o 
   1  -8   2     1723.95     1703.53     45.97 o 
   2  -8   2     1372.17     1417.67     24.29 o 
   3  -8   2     2056.85     2107.08     30.83 o 
   4  -8   2      130.23      115.34      5.62 o 
   5  -8   2     1183.46     1167.37     21.73 o 
   6  -8   2     1351.66     1283.98     21.29 o 
   7  -8   2      335.56      320.99      9.96 o 
   8  -8   2      192.43      173.46      8.19 o 
   9  -8   2      241.04      231.32      8.30 o 
  -7  -7   2      646.55      598.64     28.78 o 
  -6  -7   2       64.07       56.65      7.57 o 
  -5  -7   2      539.17      485.94     16.76 o 
  -4  -7   2     1639.22     1537.37     35.36 o 
  -3  -7   2     1124.40     1125.98     24.94 o 
  -2  -7   2      154.19      165.30     12.52 o 
  -1  -7   2     1251.13     1222.95     14.22 o 
   0  -7   2     2271.18     2330.89     33.98 o 
   1  -7   2     1557.83     1548.11     47.11 o 
   2  -7   2     1143.12     1239.77     14.35 o 
   3  -7   2      321.85      326.84      8.27 o 
   4  -7   2     2592.62     2455.24     35.78 o 
   5  -7   2     1073.31     1074.05     20.19 o 
   6  -7   2      730.23      686.25     15.84 o 
   7  -7   2      491.81      488.78     11.46 o 
   8  -7   2      366.17      365.63     13.12 o 
   9  -7   2      228.71      240.35      7.63 o 
  10  -7   2       50.51       54.19      6.93 o 
  -8  -6   2      334.28      336.17     23.13 o 
  -7  -6   2       44.55       42.32      7.18 o 
  -6  -6   2      326.18      342.51     21.74 o 
  -5  -6   2      793.77      802.53     22.09 o 
  -4  -6   2     2057.46     1944.72     38.22 o 
  -3  -6   2      359.77      379.43     12.01 o 
  -2  -6   2      881.31      919.83     19.67 o 
  -1  -6   2     3628.13     3697.53     36.13 o 
   0  -6   2     1893.62     1814.33     20.72 o 
   1  -6   2        1.37        3.74      1.15 o 
   2  -6   2       84.40       78.35      2.22 o 
   3  -6   2     4715.42     4873.00     40.36 o 
   4  -6   2     4047.26     4055.74     53.92 o 
   5  -6   2       12.45       16.26      1.82 o 
   6  -6   2        2.30        3.45      1.59 o 
   7  -6   2     2065.30     2019.06     27.55 o 
   8  -6   2      789.75      794.62     13.89 o 
   9  -6   2      146.62      144.84      7.07 o 
  10  -6   2       33.07       24.41      6.90 o 
  -8  -5   2       31.56       26.78      5.80 o 
  -7  -5   2       45.42       50.65      4.91 o 
  -6  -5   2      623.58      647.50     14.15 o 
  -5  -5   2     1150.54     1166.06     19.64 o 
  -4  -5   2      266.20      253.96      6.28 o 
  -3  -5   2      193.47      181.08      7.71 o 
  -2  -5   2     1868.57     1863.93     19.80 o 
  -1  -5   2     2600.12     2538.89     25.37 o 
   0  -5   2      561.18      662.17      8.76 o 
   1  -5   2      476.92      406.86      5.08 o 
   2  -5   2     4043.28     3990.64     35.37 o 
   3  -5   2     3339.61     3306.76     28.23 o 
   4  -5   2      165.31      176.39      3.61 o 
   5  -5   2      376.96      370.68      7.90 o 
   6  -5   2     1101.17     1116.39     17.24 o 
   7  -5   2     2515.12     2566.43     36.97 o 
   8  -5   2      150.40      163.28      6.13 o 
   9  -5   2      215.99      209.54     14.49 o 
  10  -5   2      376.58      389.10     21.16 o 
  -9  -4   2       20.30       16.44      6.49 o 
  -8  -4   2      208.94      216.98     10.76 o 
  -7  -4   2      703.66      681.81     16.07 o 
  -6  -4   2      731.04      744.99     15.76 o 
  -5  -4   2      133.27      140.42     10.38 o 
  -4  -4   2      496.52      522.69     20.74 o 
  -3  -4   2     2180.91     2167.01     24.37 o 
  -2  -4   2     5270.90     5652.45     53.43 o 
  -1  -4   2     2756.77     3089.22     29.86 o 
   0  -4   2     5047.69     5079.31     52.53 o 
   1  -4   2     4031.29     3764.99     32.88 o 
   2  -4   2     3819.20     3838.59     31.56 o 
   3  -4   2      864.88      813.18      9.47 o 
   4  -4   2      494.75      515.56      7.58 o 
   5  -4   2      484.45      477.88      9.30 o 
   6  -4   2      903.04      868.69     14.54 o 
   7  -4   2      729.23      709.41     13.50 o 
   8  -4   2       84.56       92.74      8.46 o 
   9  -4   2      563.24      528.12     23.77 o 
  10  -4   2      389.00      434.93     23.08 o 
  -9  -3   2      336.83      343.63     18.91 o 
  -8  -3   2      628.69      623.47     19.03 o 
  -7  -3   2      416.71      400.98     11.72 o 
  -6  -3   2      135.16      135.93      6.47 o 
  -5  -3   2      714.12      677.83     13.86 o 
  -4  -3   2     1985.24     1970.75     30.44 o 
  -3  -3   2     4262.95     4376.53     47.53 o 
  -2  -3   2       34.97       25.49      2.40 o 
  -1  -3   2     2201.40     2246.27     25.40 o 
   0  -3   2    10006.08    10154.55     92.03 o 
   1  -3   2     4392.36     4241.53     33.67 o 
   2  -3   2        1.12        2.57      0.71 o 
   3  -3   2      688.74      693.68      8.55 o 
   4  -3   2       75.22       65.83      2.49 o 
   5  -3   2     1149.30     1137.88     13.58 o 
   6  -3   2       33.30       32.36      3.07 o 
   7  -3   2       20.91       18.10      2.78 o 
   8  -3   2      483.67      468.44     21.19 o 
   9  -3   2      412.13      426.21     21.80 o 
  10  -3   2       54.90       59.91     10.84 o 
 -10  -2   2        7.32        4.14      5.78 o 
  -9  -2   2      386.47      387.24     20.65 o 
  -8  -2   2      432.73      377.09     19.07 o 
  -7  -2   2       26.78       41.48      4.55 o 
  -6  -2   2      227.99      244.28      8.22 o 
  -5  -2   2     2452.37     2498.55     35.47 o 
  -4  -2   2     2611.40     2653.01     25.42 o 
  -3  -2   2       50.01       49.33      2.49 o 
  -2  -2   2       91.36      110.14      2.10 o 
  -1  -2   2     2144.42     2341.14     22.63 o 
   0  -2   2    13965.70    14918.10    173.60 o 
   1  -2   2       63.62       56.53      2.03 o 
   2  -2   2       10.24       29.63      2.29 o 
   3  -2   2     6902.59     7109.62     56.48 o 
   4  -2   2     5658.73     6052.64     64.24 o 
   5  -2   2        7.94       10.56      1.26 o 
   6  -2   2     1087.94     1121.69     15.24 o 
   7  -2   2      334.36      350.92     12.42 o 
   8  -2   2      293.51      311.61     12.78 o 
   9  -2   2       27.86       23.68      5.28 o 
  10  -2   2        3.91       -0.59      6.11 o 
 -10  -1   2      414.29      413.72     23.18 o 
  -9  -1   2      315.58      347.39     19.81 o 
  -8  -1   2      171.94      161.11     13.04 o 
  -7  -1   2      802.74      815.03     20.99 o 
  -6  -1   2     1996.84     1918.88     41.92 o 
  -5  -1   2      364.05      382.50      7.37 o 
  -4  -1   2       80.20       81.08      2.37 o 
  -3  -1   2     1373.66     1359.06     13.74 o 
  -2  -1   2     1089.27     1107.20     11.09 o 
  -1  -1   2      678.38      575.93      6.96 o 
   0  -1   2     2798.30     3301.74     48.40 o 
   1  -1   2    10660.33    10458.34    108.15 o 
   2  -1   2    22785.44    22428.18    170.21 o 
   3  -1   2     6300.46     6305.79     50.21 o 
   4  -1   2        0.46        4.46      0.90 o 
   5  -1   2     3367.39     3575.73     29.18 o 
   6  -1   2     1646.06     1650.64     22.97 o 
   7  -1   2      316.86      329.86     12.09 o 
   8  -1   2        0.79        0.88      3.04 o 
   9  -1   2      238.81      244.33     17.46 o 
  10  -1   2      132.64      121.77     14.70 o 
 -10   0   2      151.69      154.74     15.46 o 
  -9   0   2       11.90        7.72      6.29 o 
  -8   0   2      929.31      945.02     38.85 o 
  -7   0   2      747.18      756.08     29.97 o 
  -6   0   2       50.94       49.46      3.50 o 
  -5   0   2      316.63      300.32      4.52 o 
  -4   0   2     4280.37     4322.88     32.78 o 
  -3   0   2     2237.31     2213.28     20.49 o 
  -2   0   2      205.14      167.77      9.08 o 
  -1   0   2        4.89       -0.79      0.79 o 
   0   0   2      362.75      311.96      9.59 o 
   1   0   2     4036.98     3619.28     56.21 o 
   2   0   2        4.73       35.49      2.33 o 
   3   0   2      126.49      161.15      4.50 o 
   4   0   2      170.10      143.57      3.12 o 
   5   0   2     3291.67     3388.40     32.45 o 
   6   0   2      670.79      618.44     10.93 o 
   7   0   2        1.67        1.69      3.86 o 
   8   0   2      163.47      176.82     14.24 o 
   9   0   2      552.42      564.29     26.53 o 
 -10   1   2       25.78       25.70      6.00 o 
  -9   1   2      477.55      455.44     26.34 o 
  -8   1   2      691.37      681.19     19.11 o 
  -7   1   2     1391.97     1406.08     29.98 o 
  -6   1   2      110.38      109.46      3.39 o 
  -5   1   2     1389.31     1371.94     11.81 o 
  -4   1   2    10375.11    10649.18     87.81 o 
  -3   1   2      647.77      572.30      7.22 o 
  -2   1   2     1954.74     2163.23     21.72 o 
  -1   1   2     4891.18     5223.69     48.62 o 
   0   1   2     9762.12     9896.38     98.95 o 
   1   1   2      281.69      228.02      3.98 o 
   2   1   2        9.90        9.21      1.17 o 
   3   1   2      169.46      155.42      3.40 o 
   4   1   2     2164.07     2214.85     20.35 o 
   5   1   2      618.73      638.23     12.11 o 
   6   1   2       56.13       49.64      6.70 o 
   7   1   2      702.10      707.50     25.63 o 
   8   1   2     1050.07     1032.55     35.48 o 
   9   1   2       94.77       97.41     12.22 o 
 -10   2   2      277.25      296.42     19.35 o 
  -9   2   2      596.01      568.10     25.25 o 
  -8   2   2      303.62      276.56     16.03 o 
  -7   2   2       51.27       48.72      3.89 o 
  -6   2   2     3580.97     3704.71     34.87 o 
  -5   2   2     3118.59     3189.34     30.28 o 
  -4   2   2     4063.93     4246.62     38.00 o 
  -3   2   2       56.61       50.32      2.67 o 
  -2   2   2     6159.88     6349.48     58.81 o 
  -1   2   2    10724.11    11078.21     99.85 o 
   0   2   2      712.91      722.03      7.74 o 
   1   2   2      779.81      787.65      8.69 o 
   2   2   2     3561.86     3491.32     34.06 o 
   3   2   2     1052.33      997.40     12.25 o 
   4   2   2     1167.60     1156.53     15.07 o 
   5   2   2      111.79      115.19      5.15 o 
   6   2   2     1037.14     1017.51     17.66 o 
   7   2   2      584.26      555.84     17.26 o 
   8   2   2      321.63      328.70     18.02 o 
   9   2   2       33.17       27.20      7.44 o 
 -10   3   2      386.33      394.62     21.47 o 
  -9   3   2      122.18      101.63     11.30 o 
  -8   3   2       62.22       62.69      6.66 o 
  -7   3   2     1292.17     1311.02     20.30 o 
  -6   3   2     1358.95     1312.98     20.85 o 
  -5   3   2      718.41      704.58      9.83 o 
  -4   3   2       11.37        9.45      1.44 o 
  -3   3   2     5635.08     5945.40     56.21 o 
  -2   3   2     8882.94     9288.75     78.92 o 
  -1   3   2     3856.84     4013.00     38.70 o 
   0   3   2     2586.23     2568.04     21.96 o 
   1   3   2     2192.92     2123.09     20.08 o 
   2   3   2     7698.80     7785.64     65.06 o 
   3   3   2     2073.73     2105.32     46.62 o 
   4   3   2      107.95       95.92      4.33 o 
   5   3   2      336.56      319.32      8.32 o 
   6   3   2      902.18      834.52     17.64 o 
   7   3   2      244.46      244.62      9.54 o 
   8   3   2        5.19        7.41      4.10 o 
 -10   4   2        0.29       -4.32      4.32 o 
  -9   4   2      149.59      148.73     12.45 o 
  -8   4   2      700.47      728.79     13.34 o 
  -7   4   2     1576.82     1592.16     19.17 o 
  -6   4   2       94.26       95.07      3.85 o 
  -5   4   2      139.16      133.20      3.94 o 
  -4   4   2     1235.10     1257.67     15.43 o 
  -3   4   2     1588.55     1426.95     17.00 o 
  -2   4   2      162.15      138.12      3.68 o 
  -1   4   2        0.64        3.08      1.30 o 
   0   4   2     4678.83     4728.45     38.65 o 
   1   4   2     4240.90     4244.81     42.26 o 
   2   4   2     1240.08     1236.11     16.75 o 
   3   4   2       30.88       31.98      2.12 o 
   4   4   2     1677.57     1686.29     22.94 o 
   5   4   2      981.18      983.27     18.33 o 
   6   4   2      336.95      324.00     10.07 o 
   7   4   2        1.57        3.24      4.05 o 
   8   4   2      142.48      136.06      9.17 o 
 -10   5   2       55.30       58.81      9.33 o 
  -9   5   2      332.05      347.92     11.23 o 
  -8   5   2      876.18      899.44     15.07 o 
  -7   5   2       86.17       88.33      4.12 o 
  -6   5   2      267.03      282.79      6.22 o 
  -5   5   2     1735.94     1738.81     18.99 o 
  -4   5   2     1583.12     1485.87     21.95 o 
  -3   5   2     1064.24     1116.66     24.84 o 
  -2   5   2       65.00       86.31      3.16 o 
  -1   5   2     3204.87     3246.17     30.03 o 
   0   5   2     2461.17     2525.87     23.79 o 
   1   5   2     1407.23     1424.06     18.70 o 
   2   5   2      120.51      134.08      5.22 o 
   3   5   2     2353.83     2314.93     36.89 o 
   4   5   2      609.73      600.05     18.21 o 
   5   5   2       69.79       70.51      7.65 o 
   6   5   2       15.85       18.60      2.84 o 
   7   5   2      230.36      245.48      8.51 o 
 -10   6   2      432.37      451.57     16.04 o 
  -9   6   2      204.85      207.37     13.26 o 
  -8   6   2      208.69      223.13      6.92 o 
  -7   6   2      380.56      367.84     10.82 o 
  -6   6   2      711.31      742.80     10.53 o 
  -5   6   2     1298.10     1311.98     18.47 o 
  -4   6   2      484.06      477.50     10.32 o 
  -3   6   2      201.51      200.09      6.02 o 
  -2   6   2     1129.31     1138.09     16.90 o 
  -1   6   2     1194.86     1186.01     14.71 o 
   0   6   2      136.06      137.05      3.47 o 
   1   6   2      792.84      798.01     12.43 o 
   2   6   2     1758.15     1755.72     32.15 o 
   3   6   2      396.66      392.10     13.89 o 
   4   6   2      232.96      225.40     11.15 o 
   5   6   2       53.22       56.68      7.40 o 
   6   6   2      449.96      426.07     31.66 o 
   7   6   2      200.41      212.28     18.94 o 
  -9   7   2       78.01       78.47      5.53 o 
  -8   7   2       77.48       75.30      6.07 o 
  -7   7   2      638.82      625.90     13.00 o 
  -6   7   2      384.60      369.70     10.19 o 
  -5   7   2      296.01      255.58      7.20 o 
  -4   7   2      575.65      567.49     11.81 o 
  -3   7   2     1161.74     1240.04     19.01 o 
  -2   7   2     1384.98     1374.44     17.10 o 
  -1   7   2      155.87      145.66      4.96 o 
   0   7   2        8.07        6.82      1.30 o 
   1   7   2       23.58       30.24      2.80 o 
   2   7   2      690.38      627.03     25.84 o 
   3   7   2      265.07      271.39     11.78 o 
   4   7   2        5.49        2.23      3.55 o 
   5   7   2      620.73      598.77     20.57 o 
   6   7   2      338.82      352.88     21.73 o 
  -9   8   2      149.85      140.81      9.97 o 
  -8   8   2      767.52      783.63     17.67 o 
  -7   8   2      683.37      670.45     13.89 o 
  -6   8   2        2.91        3.69      2.21 o 
  -5   8   2      262.70      277.08      7.80 o 
  -4   8   2     1431.63     1421.84     22.15 o 
  -3   8   2      764.57      825.13     12.13 o 
  -2   8   2       61.12       59.68      5.00 o 
  -1   8   2      308.60      311.56      7.67 o 
   0   8   2      947.78      927.46     30.12 o 
   1   8   2     1528.29     1533.25     31.21 o 
   2   8   2      262.19      245.90     25.16 o 
   3   8   2       96.77       98.33      8.17 o 
   4   8   2      246.02      227.28     12.32 o 
   5   8   2      353.55      389.89     21.39 o 
  -8   9   2      158.78      158.72      9.93 o 
  -7   9   2       12.07       10.99      3.04 o 
  -6   9   2      325.11      313.78      9.09 o 
  -5   9   2      884.75      909.08     15.83 o 
  -4   9   2      515.23      540.08     11.01 o 
  -3   9   2       59.75       63.59      6.19 o 
  -2   9   2      815.15      810.32     15.55 o 
  -1   9   2      665.17      655.39     10.29 o 
   0   9   2      442.13      431.42     13.24 o 
   1   9   2        3.94        0.98      2.81 o 
   2   9   2      434.37      466.72     15.62 o 
   3   9   2      217.85      206.81     13.34 o 
   4   9   2      139.66      138.69     12.75 o 
  -7  10   2      115.35      126.54      8.65 o 
  -6  10   2      417.72      406.40     10.74 o 
  -5  10   2      398.58      392.25      9.93 o 
  -4  10   2        0.37        1.05      2.21 o 
  -3  10   2      258.34      261.05     10.11 o 
  -2  10   2      861.75      858.60     18.80 o 
  -1  10   2      399.72      390.01     12.75 o 
   0  10   2        8.89       11.06      2.97 o 
   1  10   2      411.82      459.33     14.97 o 
   2  10   2      535.14      593.91     21.04 o 
  -6  11   2      239.31      261.27     10.99 o 
  -5  11   2        8.29        4.91      3.29 o 
  -4  11   2       27.67       22.83      3.00 o 
  -3  11   2      364.18      378.65     12.50 o 
  -2  11   2      351.08      336.12     16.58 o 
  -1  11   2        2.68        2.50      8.36 o 
   3 -13   3      301.27      296.31     17.09 o 
   4 -13   3      528.30      549.02     17.82 o 
   5 -13   3       36.92       42.32      8.23 o 
  -1 -12   3      469.32      532.26     31.03 o 
   0 -12   3       65.21       70.60     13.04 o 
   2 -12   3      348.02      336.77     15.34 o 
   3 -12   3      486.83      503.52     15.67 o 
   4 -12   3      186.73      189.01     10.59 o 
   5 -12   3       30.25       37.75      3.87 o 
   6 -12   3      564.49      565.80     15.32 o 
   7 -12   3      550.94      513.95     15.60 o 
  -4 -11   3       74.92       63.13      8.49 o 
  -3 -11   3      490.96      513.60     18.56 o 
  -2 -11   3      280.49      311.45      9.87 o 
  -1 -11   3       22.79       20.24      8.51 o 
   0 -11   3      165.35      155.10     15.98 o 
   2 -11   3      686.03      713.86     17.78 o 
   3 -11   3       83.19       94.32      7.37 o 
   4 -11   3       36.50       34.30      3.23 o 
   5 -11   3      999.98     1028.91     18.55 o 
   6 -11   3      564.01      585.26     14.91 o 
   7 -11   3        3.74        2.87      3.40 o 
   8 -11   3       47.73       44.61      6.12 o 
  -5 -10   3       53.61       42.99      8.84 o 
  -4 -10   3      391.69      402.29     18.61 o 
  -3 -10   3      223.78      220.98     10.48 o 
  -2 -10   3       56.16       52.19      4.75 o 
  -1 -10   3      242.72      264.14     19.20 o 
   0 -10   3      985.37     1046.53     39.46 o 
   1 -10   3      379.00      385.84     10.77 o 
   2 -10   3      469.14      469.11     24.32 o 
   3 -10   3      696.71      692.32     13.34 o 
   4 -10   3      224.45      239.52      8.07 o 
   5 -10   3       96.58      111.33      6.48 o 
   6 -10   3       87.30       93.96      8.20 o 
   7 -10   3       77.76       65.29      5.63 o 
   8 -10   3       82.84       84.26      7.69 o 
  -6  -9   3      134.06      122.89     13.29 o 
  -5  -9   3      309.63      338.88     18.35 o 
  -4  -9   3      553.15      522.29     17.28 o 
  -3  -9   3      256.28      244.28     10.53 o 
  -2  -9   3      397.51      383.49     12.17 o 
  -1  -9   3     1250.61     1244.28     24.04 o 
   0  -9   3     1206.95     1280.74     42.84 o 
   1  -9   3      107.64      118.58      6.39 o 
   2  -9   3      737.94      739.70     16.18 o 
   3  -9   3     1902.02     1866.00     28.52 o 
   4  -9   3      332.29      346.28      9.83 o 
   5  -9   3      531.14      537.09     13.61 o 
   6  -9   3       61.10       54.71      7.44 o 
   7  -9   3      648.65      639.91     18.76 o 
   8  -9   3      276.04      276.93     10.07 o 
   9  -9   3       32.76       19.65      5.16 o 
  -7  -8   3      257.13      253.20     18.74 o 
  -6  -8   3      230.64      170.28     14.80 o 
  -5  -8   3      509.94      467.51     19.04 o 
  -4  -8   3      101.97       89.92      7.48 o 
  -3  -8   3      431.41      403.96     21.46 o 
  -2  -8   3     1480.67     1432.14     58.43 o 
  -1  -8   3      903.89      896.03     18.66 o 
   0  -8   3        4.23        3.40      1.07 o 
   1  -8   3       96.56       89.64      6.04 o 
   2  -8   3     2704.33     2733.55     34.33 o 
   3  -8   3      919.79      930.32     16.88 o 
   4  -8   3       25.15       29.22      4.02 o 
   5  -8   3      213.10      222.52     17.23 o 
   6  -8   3     2003.24     1883.14     31.91 o 
   7  -8   3      474.40      506.43     14.55 o 
   8  -8   3        2.05        4.18      1.99 o 
   9  -8   3      162.95      154.95      7.88 o 
  -7  -7   3      735.40      690.35     31.00 o 
  -6  -7   3      135.40      120.66      9.90 o 
  -5  -7   3       44.24       31.07      5.58 o 
  -4  -7   3     1441.42     1318.49     32.17 o 
  -3  -7   3      513.50      539.28     15.40 o 
  -2  -7   3      374.00      358.49     11.10 o 
  -1  -7   3       53.02       58.24      2.98 o 
   0  -7   3     2497.44     2563.60     28.92 o 
   1  -7   3      959.85     1013.25     13.66 o 
   2  -7   3     1241.56     1186.03     14.50 o 
   3  -7   3        2.88        7.06      2.54 o 
   4  -7   3     1002.30     1058.93     19.14 o 
   5  -7   3     1024.41     1020.03     32.85 o 
   6  -7   3     1323.08     1277.94     18.37 o 
   7  -7   3        1.40        4.87      2.00 o 
   8  -7   3      281.89      274.69     10.24 o 
   9  -7   3      186.12      190.08      7.27 o 
  10  -7   3      360.06      340.49     17.69 o 
  -8  -6   3      311.64      341.41     13.30 o 
  -7  -6   3      206.02      217.39      7.73 o 
  -6  -6   3       14.10        9.30      2.29 o 
  -5  -6   3      998.50      941.26     24.38 o 
  -4  -6   3     2014.83     1940.57     38.18 o 
  -3  -6   3      527.72      508.60     14.37 o 
  -2  -6   3       77.94       62.66      7.00 o 
  -1  -6   3     3931.91     3987.10     38.87 o 
   0  -6   3     1311.56     1192.33     14.91 o 
   1  -6   3      261.28      234.72      3.53 o 
   2  -6   3       23.25       31.93      1.81 o 
   3  -6   3     1584.89     1566.66     16.60 o 
   4  -6   3     2506.44     2543.41     39.80 o 
   5  -6   3      432.38      426.76     10.58 o 
   6  -6   3       62.83       61.20      3.88 o 
   7  -6   3      330.93      322.32     10.79 o 
   8  -6   3     1035.07     1036.27     18.43 o 
   9  -6   3      203.30      196.07      9.17 o 
  10  -6   3       36.98       44.45      8.87 o 
  -8  -5   3      308.96      315.93     11.25 o 
  -7  -5   3       20.10       14.80      3.44 o 
  -6  -5   3      244.39      252.01      8.51 o 
  -5  -5   3     1992.24     1940.63     29.32 o 
  -4  -5   3     1283.01     1274.64     19.89 o 
  -3  -5   3      382.45      385.96     11.79 o 
  -2  -5   3     1583.69     1523.84     15.34 o 
  -1  -5   3    10067.13    10211.82     93.63 o 
   0  -5   3     4546.63     4844.02     46.02 o 
   1  -5   3       85.85       95.94      2.43 o 
   2  -5   3     2293.10     2406.92     22.77 o 
   3  -5   3     3953.19     4131.35     33.77 o 
   4  -5   3      724.43      768.85     11.90 o 
   5  -5   3      173.50      174.66      5.71 o 
   6  -5   3      947.05      925.90     15.39 o 
   7  -5   3      676.84      653.27     13.17 o 
   8  -5   3      222.38      233.16      8.03 o 
   9  -5   3       13.71       22.24      6.44 o 
  10  -5   3      123.82      108.99     12.55 o 
  -9  -4   3       36.09       20.19      6.77 o 
  -8  -4   3      378.62      367.40     16.20 o 
  -7  -4   3      618.57      651.09     16.76 o 
  -6  -4   3     1142.81     1164.81     21.35 o 
  -5  -4   3     1192.91     1213.07     20.82 o 
  -4  -4   3        6.25        5.72      1.75 o 
  -3  -4   3     1630.02     1633.28     23.33 o 
  -2  -4   3     3007.27     3007.86     23.40 o 
  -1  -4   3     7871.90     8343.51     76.78 o 
   0  -4   3      392.04      453.48      6.39 o 
   1  -4   3     9186.95     9722.01     81.96 o 
   2  -4   3     2429.40     2501.22     25.23 o 
   3  -4   3     3589.23     3771.82     34.48 o 
   4  -4   3      329.87      328.08      5.95 o 
   5  -4   3     2189.08     2178.59     27.46 o 
   6  -4   3      732.68      731.57     13.29 o 
   7  -4   3      945.01      928.92     16.23 o 
   8  -4   3        2.45        0.30      3.86 o 
   9  -4   3      316.35      274.08     17.25 o 
  10  -4   3      290.25      277.89     18.86 o 
  -9  -3   3      125.92      126.83     12.50 o 
  -8  -3   3      356.28      368.67     12.26 o 
  -7  -3   3      433.55      446.34     12.60 o 
  -6  -3   3      334.48      351.05     10.21 o 
  -5  -3   3       71.56       67.38      6.29 o 
  -4  -3   3     1799.41     1711.85     25.51 o 
  -3  -3   3     2277.79     2315.03     38.03 o 
  -2  -3   3     1371.07     1369.83     13.53 o 
  -1  -3   3        2.96        8.29      1.62 o 
   0  -3   3     4891.25     4980.68     46.25 o 
   1  -3   3     7298.91     7373.15     67.74 o 
   2  -3   3      557.07      586.11      7.40 o 
   3  -3   3      936.78     1113.51     12.57 o 
   4  -3   3      729.27      728.87      8.44 o 
   5  -3   3     1869.63     1878.87     21.59 o 
   6  -3   3     1930.63     1927.43     25.81 o 
   7  -3   3        5.52        9.15      3.39 o 
   8  -3   3      612.44      628.73     25.71 o 
   9  -3   3      457.63      470.33     23.39 o 
  10  -3   3      178.46      173.04     16.28 o 
 -10  -2   3       20.69        6.77      6.11 o 
  -9  -2   3      213.56      223.80     15.82 o 
  -8  -2   3     1248.85     1186.70     38.01 o 
  -7  -2   3      265.81      288.97      9.83 o 
  -6  -2   3      610.60      578.77     13.43 o 
  -5  -2   3     1562.28     1580.33     24.99 o 
  -4  -2   3     4340.53     4481.93     32.35 o 
  -3  -2   3      594.67      602.95      6.91 o 
  -2  -2   3     1399.29     1313.02     12.26 o 
  -1  -2   3     1546.76     1383.65     15.08 o 
   0  -2   3    10665.87    10474.20    104.67 o 
   1  -2   3       78.95       56.48      1.78 o 
   2  -2   3      641.91      622.08      7.19 o 
   3  -2   3     1109.42     1083.48     11.32 o 
   4  -2   3    15673.12    16110.95    116.16 o 
   5  -2   3      523.57      509.16      7.64 o 
   6  -2   3        0.13        2.85      2.35 o 
   7  -2   3      606.05      596.24     17.08 o 
   8  -2   3      625.02      635.42     18.93 o 
   9  -2   3      119.98      132.72     12.28 o 
  10  -2   3        0.46        2.22      4.96 o 
 -10  -1   3      277.14      238.60     17.71 o 
  -9  -1   3      438.78      470.94     23.46 o 
  -8  -1   3      283.50      256.55     16.13 o 
  -7  -1   3      418.63      358.68     43.89 o 
  -6  -1   3     1329.66     1314.08     19.47 o 
  -5  -1   3      909.95      845.16     10.73 o 
  -4  -1   3        2.47       11.47      1.13 o 
  -3  -1   3      868.25      918.75      9.63 o 
  -2  -1   3     4731.59     4670.15     40.46 o 
  -1  -1   3     4892.36     4701.58     50.83 o 
   0  -1   3     3278.36     3053.52     32.98 o 
   1  -1   3      506.00      441.51      5.33 o 
   2  -1   3     1819.75     1898.23     16.84 o 
   3  -1   3     1518.38     1546.50     15.10 o 
   4  -1   3       40.62       46.64      2.19 o 
   5  -1   3     1500.55     1524.86     14.96 o 
   6  -1   3      563.08      596.39     12.34 o 
   7  -1   3      911.36      957.18     23.15 o 
   8  -1   3       50.94       58.97      9.61 o 
   9  -1   3        0.19        3.83      5.90 o 
 -10   0   3      212.55      182.58     16.67 o 
  -9   0   3       21.92        1.10      5.11 o 
  -8   0   3        6.12        9.53      3.79 o 
  -7   0   3     2296.07     2386.57     42.97 o 
  -6   0   3      297.30      328.73      8.08 o 
  -5   0   3      401.23      412.49      5.97 o 
  -4   0   3      148.01      176.08      3.62 o 
  -3   0   3     5032.59     5198.92     44.93 o 
  -2   0   3      411.61      388.20      6.58 o 
  -1   0   3      781.85      774.66     10.72 o 
   0   0   3       16.03       19.16      1.39 o 
   1   0   3     2774.06     2898.02     26.11 o 
   2   0   3     1744.72     1714.74     14.78 o 
   3   0   3     1515.31     1579.14     15.30 o 
   4   0   3      364.38      334.83      8.41 o 
   5   0   3      685.90      644.02      9.78 o 
   6   0   3      723.65      783.64     17.28 o 
   7   0   3      441.83      464.48     21.19 o 
   8   0   3      143.94      170.51     14.11 o 
   9   0   3      146.07      128.29     13.88 o 
 -10   1   3        0.05       -2.58      5.70 o 
  -9   1   3      213.25      239.32     16.61 o 
  -8   1   3      503.29      513.02     16.35 o 
  -7   1   3     1316.76     1405.74     36.18 o 
  -6   1   3      133.76      150.02      5.26 o 
  -5   1   3     1108.89     1108.00     16.10 o 
  -4   1   3     2941.92     3042.77     26.19 o 
  -3   1   3     6584.59     6953.69     65.00 o 
  -2   1   3     1205.37     1265.15     14.31 o 
  -1   1   3      821.65      751.34      9.36 o 
   0   1   3     1033.39      921.44     12.10 o 
   1   1   3     3734.69     3659.68     35.72 o 
   2   1   3        2.24        6.68      1.15 o 
   3   1   3      235.26      239.75      4.34 o 
   4   1   3     1088.71     1092.37     14.28 o 
   5   1   3     1133.71     1146.03     18.29 o 
   6   1   3      108.21      133.52      8.69 o 
   7   1   3       27.79       18.76      5.78 o 
   8   1   3      867.45      888.72     32.61 o 
   9   1   3      161.15      144.85     14.31 o 
 -10   2   3      274.00      299.51     19.55 o 
  -9   2   3      492.37      495.10     23.39 o 
  -8   2   3     1000.74     1011.26     33.64 o 
  -7   2   3       50.61       58.23      4.87 o 
  -6   2   3      490.14      472.19      8.77 o 
  -5   2   3     3674.86     3646.30     34.02 o 
  -4   2   3     2032.42     2016.23     20.43 o 
  -3   2   3       21.19       27.99      2.82 o 
  -2   2   3     6323.05     6297.85     54.43 o 
  -1   2   3    13552.16    13414.63    169.92 o 
   0   2   3     5135.25     5050.09     53.82 o 
   1   2   3       11.69       28.36      1.81 o 
   2   2   3      659.93      672.95     10.14 o 
   3   2   3     1808.70     1838.93     20.67 o 
   4   2   3      655.21      642.85     11.96 o 
   5   2   3      397.53      408.01      9.80 o 
   6   2   3      225.04      213.35      8.43 o 
   7   2   3      247.78      236.03     11.29 o 
   8   2   3      186.83      208.37     14.57 o 
 -10   3   3      376.60      365.61     20.78 o 
  -9   3   3       52.96       62.39      9.48 o 
  -8   3   3       27.45       28.12      4.19 o 
  -7   3   3      659.52      673.00     10.79 o 
  -6   3   3     1991.59     1984.02     21.80 o 
  -5   3   3     1436.52     1446.98     18.20 o 
  -4   3   3      465.32      479.28     12.17 o 
  -3   3   3     1819.57     1825.25     20.32 o 
  -2   3   3     8375.45     8338.50     77.18 o 
  -1   3   3      999.57      897.08      8.32 o 
   0   3   3       82.02       64.94      1.71 o 
   1   3   3     3695.87     3813.78     33.43 o 
   2   3   3     2667.55     2667.54     27.67 o 
   3   3   3     1532.10     1575.74     24.74 o 
   4   3   3        7.42        5.32      1.96 o 
   5   3   3      570.89      583.54     22.00 o 
   6   3   3      838.73      863.80     18.41 o 
   7   3   3      404.37      437.86     13.58 o 
   8   3   3       40.15       35.63      6.32 o 
 -10   4   3      347.67      375.43     20.50 o 
  -9   4   3        2.24       -1.81      3.83 o 
  -8   4   3      536.27      544.17     10.26 o 
  -7   4   3      538.22      586.73     13.12 o 
  -6   4   3      744.51      762.55     11.34 o 
  -5   4   3        0.87        0.87      1.37 o 
  -4   4   3      440.01      452.46      7.86 o 
  -3   4   3     1809.09     1758.82     17.34 o 
  -2   4   3     2680.14     2540.27     30.97 o 
  -1   4   3      174.58      192.21      4.08 o 
   0   4   3       13.05        9.93      2.72 o 
   1   4   3     5919.52     5993.46     65.47 o 
   2   4   3     1420.59     1399.74     23.33 o 
   3   4   3       32.38       44.45      2.66 o 
   4   4   3      357.25      369.03     10.03 o 
   5   4   3     2229.68     2258.59     43.95 o 
   6   4   3      241.74      254.18      9.15 o 
   7   4   3        0.11       -2.27      3.01 o 
 -10   5   3       47.33       48.59      8.79 o 
  -9   5   3     1002.45     1053.01     19.68 o 
  -8   5   3     1127.53     1119.53     16.91 o 
  -7   5   3      246.53      265.31      6.64 o 
  -6   5   3        8.89        7.79      1.71 o 
  -5   5   3     1130.58     1103.38     14.97 o 
  -4   5   3     1523.72     1548.06     22.51 o 
  -3   5   3      727.67      711.99     12.76 o 
  -2   5   3      205.27      218.10      6.13 o 
  -1   5   3      657.76      658.40      9.05 o 
   0   5   3     2162.44     2168.78     27.01 o 
   1   5   3     1932.91     1901.10     24.60 o 
   2   5   3       15.53       18.59      2.74 o 
   3   5   3     1098.58     1057.80     32.97 o 
   4   5   3     1215.17     1240.75     29.80 o 
   5   5   3      382.83      365.85     15.45 o 
   6   5   3        6.08        8.19      5.01 o 
   7   5   3       46.44       37.57     10.53 o 
 -10   6   3      226.84      206.51     11.32 o 
  -9   6   3      764.92      803.10     14.92 o 
  -8   6   3      154.04      148.70      5.56 o 
  -7   6   3       49.42       59.45      3.46 o 
  -6   6   3      970.52      937.32     15.74 o 
  -5   6   3     1158.57     1197.04     19.88 o 
  -4   6   3      507.60      535.87     11.54 o 
  -3   6   3       10.65       10.67      2.14 o 
  -2   6   3     1166.65     1154.63     17.77 o 
  -1   6   3     1312.58     1297.37     14.98 o 
   0   6   3     1327.80     1361.45     19.00 o 
   1   6   3       67.48       68.15      6.63 o 
   2   6   3      556.81      549.77     20.52 o 
   3   6   3       10.93        6.84      3.39 o 
   4   6   3      294.65      278.28     21.34 o 
   5   6   3       60.50       60.12      7.89 o 
   6   6   3      214.12      215.24     18.12 o 
  -9   7   3      307.85      317.53      8.42 o 
  -8   7   3        2.27        1.73      2.54 o 
  -7   7   3      257.80      241.07      8.16 o 
  -6   7   3     1958.46     1891.90     25.87 o 
  -5   7   3      582.71      601.50     13.26 o 
  -4   7   3        0.04       -1.60      1.60 o 
  -3   7   3     1337.68     1292.44     28.65 o 
  -2   7   3     1421.99     1409.16     28.19 o 
  -1   7   3      724.95      732.82     10.09 o 
   0   7   3        0.77        5.31      2.14 o 
   1   7   3      237.48      230.64      9.40 o 
   2   7   3      864.80      873.06     28.24 o 
   3   7   3      857.88      848.58     25.74 o 
   4   7   3       63.87       44.89      6.79 o 
   5   7   3      206.21      195.46     16.23 o 
  -9   8   3       21.36       21.49      5.34 o 
  -8   8   3      235.07      229.99      9.72 o 
  -7   8   3      734.29      745.02     15.14 o 
  -6   8   3      433.56      419.78     12.01 o 
  -5   8   3      288.78      258.40      8.74 o 
  -4   8   3      329.68      340.35      9.51 o 
  -3   8   3     1184.56     1113.68     18.75 o 
  -2   8   3      182.82      181.05      5.41 o 
  -1   8   3      113.10      119.69      4.52 o 
   0   8   3      401.79      421.50     12.90 o 
   1   8   3      815.00      789.63     25.18 o 
   2   8   3      348.02      297.98     23.36 o 
   3   8   3       28.51       22.79      5.47 o 
   4   8   3      256.95      282.44     17.64 o 
  -8   9   3      241.23      285.99     12.94 o 
  -7   9   3       37.73       39.33      4.75 o 
  -6   9   3       50.56       48.02      5.33 o 
  -5   9   3      338.86      336.58      9.34 o 
  -4   9   3      517.48      514.75     13.48 o 
  -3   9   3      262.89      233.66      7.75 o 
  -2   9   3       72.12       85.13      4.15 o 
  -1   9   3      712.59      730.49     13.14 o 
   0   9   3      258.34      280.29     12.50 o 
   1   9   3       81.23       89.04      7.18 o 
   2   9   3        1.26       -0.31      4.35 o 
   3   9   3      333.03      315.05     17.36 o 
  -7  10   3       25.07       32.81      5.71 o 
  -6  10   3      304.62      310.46     11.85 o 
  -5  10   3      321.96      328.84      9.79 o 
  -4  10   3      147.69      155.93      7.95 o 
  -3  10   3       60.22       58.71      4.50 o 
  -2  10   3      354.83      373.39     11.31 o 
  -1  10   3      415.86      442.07     13.20 o 
   0  10   3       61.44       77.01      6.24 o 
   1  10   3       73.61       94.16      8.46 o 
   2  10   3      245.51      268.69     14.98 o 
  -5  11   3       70.77       89.30     10.26 o 
  -4  11   3       27.46       22.86      4.02 o 
  -3  11   3      177.84      173.17      7.12 o 
   3 -13   4      208.04      212.09     14.30 o 
   4 -13   4      243.20      237.73     12.34 o 
   5 -13   4      124.32      124.21      7.40 o 
  -1 -12   4      540.99      549.44     31.36 o 
   0 -12   4      330.29      314.77     22.34 o 
   2 -12   4      576.63      542.96     19.76 o 
   3 -12   4      720.62      769.96     19.92 o 
   4 -12   4      274.57      278.04     10.19 o 
   5 -12   4        4.56        7.17      2.92 o 
   6 -12   4      490.64      482.72     14.30 o 
   7 -12   4      520.02      531.62     20.34 o 
  -4 -11   4       12.44       11.32      6.24 o 
  -3 -11   4      262.03      276.61     13.34 o 
  -2 -11   4      424.14      483.69     13.82 o 
  -1 -11   4       89.07       94.39     13.96 o 
   0 -11   4       13.39       13.34      6.65 o 
   2 -11   4     1208.56     1207.07     30.08 o 
   3 -11   4      432.65      458.50     14.45 o 
   4 -11   4       54.06       61.33      8.61 o 
   5 -11   4      451.23      448.42     12.75 o 
   6 -11   4      798.86      807.80     19.29 o 
   7 -11   4        0.58       -0.39      3.26 o 
   8 -11   4       36.47       38.19      5.88 o 
  -5 -10   4       36.41       33.94      8.31 o 
  -4 -10   4      323.66      329.34     13.83 o 
  -3 -10   4      604.32      634.74     18.33 o 
  -2 -10   4      338.50      330.34     11.29 o 
  -1 -10   4        0.57        0.88      2.13 o 
   0 -10   4      161.06      173.63     14.65 o 
   1 -10   4      963.35      952.43     19.87 o 
   2 -10   4      460.37      464.74      9.87 o 
   3 -10   4       18.13       19.95      2.88 o 
   4 -10   4      499.98      463.61     12.10 o 
   5 -10   4      895.54      854.69     18.60 o 
   6 -10   4      581.70      562.73     15.59 o 
   7 -10   4       53.14       41.98      8.24 o 
   8 -10   4       91.52       80.53     12.67 o 
  -6  -9   4       17.02       20.55      7.13 o 
  -5  -9   4      662.95      663.42     21.46 o 
  -4  -9   4      415.62      421.28     25.45 o 
  -3  -9   4      663.35      626.49     18.00 o 
  -2  -9   4      183.12      156.82      7.86 o 
  -1  -9   4     2209.13     2085.11     62.38 o 
   0  -9   4      553.72      553.06     20.96 o 
   1  -9   4      528.33      502.87     12.84 o 
   2  -9   4      208.89      209.57      6.41 o 
   3  -9   4      510.44      522.59     12.38 o 
   4  -9   4      771.70      754.58     16.08 o 
   5  -9   4      515.14      513.92     13.60 o 
   6  -9   4        0.41        4.41      2.80 o 
   7  -9   4      445.69      462.27     14.28 o 
   8  -9   4      629.18      602.68     18.51 o 
   9  -9   4      242.79      254.55     12.38 o 
  -7  -8   4        8.18       11.55      6.65 o 
  -6  -8   4      205.49      180.58     11.97 o 
  -5  -8   4      725.40      685.12     26.68 o 
  -4  -8   4      154.85      122.41      8.53 o 
  -3  -8   4      120.93      107.83      7.09 o 
  -2  -8   4     1216.41     1171.26     24.89 o 
  -1  -8   4     1662.09     1679.38     39.04 o 
   0  -8   4       48.08       53.04      3.64 o 
   1  -8   4      396.75      411.87      8.20 o 
   2  -8   4     1626.23     1663.91     22.24 o 
   3  -8   4     1630.13     1711.21     40.17 o 
   4  -8   4      119.54      109.14      5.84 o 
   5  -8   4       72.75       57.45      4.97 o 
   6  -8   4      181.10      174.85     10.50 o 
   7  -8   4      889.79      896.43     14.67 o 
   8  -8   4      112.23      114.87      5.57 o 
   9  -8   4        5.78        5.26      2.89 o 
  -7  -7   4      130.21      143.70     14.77 o 
  -6  -7   4      508.01      512.38     18.82 o 
  -5  -7   4       21.58       18.73      4.54 o 
  -4  -7   4      190.58      212.67     10.13 o 
  -3  -7   4      601.01      620.96     17.03 o 
  -2  -7   4     1801.18     1828.71     34.21 o 
  -1  -7   4      601.03      643.45     10.69 o 
   0  -7   4      230.08      232.08      4.83 o 
   1  -7   4     1917.55     1892.48     17.33 o 
   2  -7   4      538.38      492.60      9.14 o 
   3  -7   4      125.33      116.03      5.82 o 
   4  -7   4      241.75      247.75      8.11 o 
   5  -7   4     1179.97     1089.89     18.12 o 
   6  -7   4      383.28      387.01      8.72 o 
   7  -7   4      334.59      326.08      8.85 o 
   8  -7   4       84.10       88.47      5.58 o 
   9  -7   4      315.66      314.03     10.01 o 
  -8  -6   4      494.39      497.99     15.05 o 
  -7  -6   4      324.90      326.49     10.10 o 
  -6  -6   4      227.97      223.19      7.52 o 
  -5  -6   4      328.56      319.44      6.28 o 
  -4  -6   4      749.43      774.64     48.27 o 
  -3  -6   4      376.66      393.24     12.56 o 
  -2  -6   4      445.68      461.53     12.81 o 
  -1  -6   4      648.19      671.51     15.33 o 
   0  -6   4     2523.25     2493.25     25.92 o 
   1  -6   4      446.03      413.23      8.58 o 
   2  -6   4     2107.24     2295.25     24.97 o 
   3  -6   4      305.97      289.09      8.12 o 
   4  -6   4     1645.95     1621.47     20.96 o 
   5  -6   4      618.11      577.77     10.77 o 
   6  -6   4       29.70       33.50      3.25 o 
   7  -6   4      100.24      106.09      5.58 o 
   8  -6   4      321.11      324.98     15.54 o 
   9  -6   4      327.97      335.12     14.10 o 
  10  -6   4       21.31       34.63      8.08 o 
  -8  -5   4      659.45      652.49     16.65 o 
  -7  -5   4       14.58       15.63      3.52 o 
  -6  -5   4     1049.62     1015.19     19.53 o 
  -5  -5   4     2246.61     2162.33     32.27 o 
  -4  -5   4     1738.92     1772.35     26.43 o 
  -3  -5   4       64.13       55.49      5.21 o 
  -2  -5   4      767.33      820.36     11.91 o 
  -1  -5   4     1830.03     1921.21     20.64 o 
   0  -5   4     4731.05     4995.53     47.93 o 
   1  -5   4       56.70       58.75      4.14 o 
   2  -5   4      725.73      706.75      7.43 o 
   3  -5   4     7825.83     8083.13     70.14 o 
   4  -5   4     1686.24     1692.60     22.01 o 
   5  -5   4        2.44        1.58      1.50 o 
   6  -5   4      426.04      391.87     12.20 o 
   7  -5   4      627.15      600.65     21.84 o 
   8  -5   4      106.05      111.56      7.01 o 
   9  -5   4       71.49       59.89      9.82 o 
  10  -5   4        6.52       14.13      6.77 o 
  -9  -4   4      323.44      327.53     18.28 o 
  -8  -4   4       30.54       15.87      3.78 o 
  -7  -4   4      678.86      666.82     16.03 o 
  -6  -4   4      482.32      452.40     12.05 o 
  -5  -4   4     1419.17     1328.63     22.50 o 
  -4  -4   4       62.37       61.39      6.13 o 
  -3  -4   4     2013.61     2019.28     24.31 o 
  -2  -4   4     3612.04     3693.80     33.17 o 
  -1  -4   4     3968.89     4101.59     43.52 o 
   0  -4   4      380.45      403.44      6.92 o 
   1  -4   4     3630.64     3670.51     35.77 o 
   2  -4   4     5027.41     4979.40     48.00 o 
   3  -4   4     6108.67     6138.16     54.42 o 
   4  -4   4        0.47        0.55      1.13 o 
   5  -4   4      380.53      389.81     12.75 o 
   6  -4   4      844.67      819.98     14.54 o 
   7  -4   4      409.73      423.40     12.60 o 
   8  -4   4       45.96       38.36      5.66 o 
   9  -4   4      109.84      107.38     12.32 o 
  10  -4   4      217.18      230.99     17.59 o 
  -9  -3   4        0.84       -0.97      4.75 o 
  -8  -3   4      122.21      115.14      8.68 o 
  -7  -3   4      776.34      748.59     17.04 o 
  -6  -3   4      577.77      568.66     13.62 o 
  -5  -3   4      405.02      363.67     10.45 o 
  -4  -3   4     2072.59     2032.70     29.65 o 
  -3  -3   4     5573.58     5609.16     60.90 o 
  -2  -3   4     3110.70     3131.18     28.64 o 
  -1  -3   4     1514.79     1577.49     16.96 o 
   0  -3   4     1250.81     1289.76     16.03 o 
   1  -3   4     2893.51     2904.15     31.64 o 
   2  -3   4     4987.86     5088.58     49.07 o 
   3  -3   4      385.07      411.25      5.72 o 
   4  -3   4      801.21      765.33     10.31 o 
   5  -3   4     2404.62     2476.41     30.52 o 
   6  -3   4     5383.39     5192.68     52.22 o 
   7  -3   4       76.94       83.67     11.92 o 
   8  -3   4      425.40      428.44     21.29 o 
   9  -3   4      448.06      409.55     22.26 o 
  10  -3   4      186.37      213.25     18.17 o 
 -10  -2   4        0.89        0.31      5.42 o 
  -9  -2   4       52.02       58.99      9.87 o 
  -8  -2   4     1247.87     1133.74     37.14 o 
  -7  -2   4      732.01      736.06     23.74 o 
  -6  -2   4       67.93       92.35      7.21 o 
  -5  -2   4      530.76      545.61     10.56 o 
  -4  -2   4     6331.32     6341.61     58.67 o 
  -3  -2   4      892.55      846.03      8.70 o 
  -2  -2   4      452.99      533.72      8.31 o 
  -1  -2   4     1189.47     1211.57     12.25 o 
   0  -2   4     3061.81     3151.28     30.67 o 
   1  -2   4     1368.02     1377.70     14.19 o 
   2  -2   4      110.27      123.44      2.92 o 
   3  -2   4      299.63      284.08      4.66 o 
   4  -2   4     1997.97     2031.60     19.84 o 
   5  -2   4     2352.40     2375.25     45.82 o 
   6  -2   4        2.14        2.06      1.89 o 
   7  -2   4      873.25      855.03     21.87 o 
   8  -2   4      757.66      807.34     35.20 o 
   9  -2   4      371.57      392.82     27.03 o 
 -10  -1   4      147.72      158.06     15.31 o 
  -9  -1   4      638.94      658.58     28.50 o 
  -8  -1   4      908.90      983.09     34.25 o 
  -7  -1   4        1.67        2.16      2.89 o 
  -6  -1   4      571.39      571.61     11.47 o 
  -5  -1   4     1498.40     1468.32     20.40 o 
  -4  -1   4     2857.80     2817.90     23.42 o 
  -3  -1   4      535.70      549.78      7.43 o 
  -2  -1   4        6.55       17.96      1.35 o 
  -1  -1   4     6402.65     6584.89     54.97 o 
   0  -1   4     1338.25     1404.29     13.97 o 
   1  -1   4      231.90      209.68      3.70 o 
   2  -1   4      739.57      692.88     10.24 o 
   3  -1   4     2359.78     2293.40     19.85 o 
   4  -1   4      352.96      327.51      5.80 o 
   5  -1   4      219.93      230.40      5.55 o 
   6  -1   4       20.84       14.25      2.95 o 
   7  -1   4      507.44      523.19     23.39 o 
   8  -1   4      321.22      309.51     18.84 o 
   9  -1   4       72.74       75.15     12.12 o 
 -10   0   4      303.77      324.46     21.16 o 
  -9   0   4      209.39      224.82     13.46 o 
  -8   0   4        1.92        2.36      3.21 o 
  -7   0   4      618.16      646.38     17.87 o 
  -6   0   4     1407.84     1387.03     22.79 o 
  -5   0   4      798.18      809.00     10.06 o 
  -4   0   4     1247.47     1343.10     18.00 o 
  -3   0   4     2567.73     2536.99     24.28 o 
  -2   0   4     6585.10     6561.07     61.03 o 
  -1   0   4     5250.29     5509.42     51.58 o 
   0   0   4        1.63        3.91      1.19 o 
   1   0   4     3496.84     3440.25     26.82 o 
   2   0   4     3700.69     3741.06     29.69 o 
   3   0   4     1178.05     1125.30     20.59 o 
   4   0   4       49.75       58.60      2.90 o 
   5   0   4      644.31      624.39     12.38 o 
   6   0   4      220.51      219.58      8.85 o 
   7   0   4      338.27      334.96     18.22 o 
   8   0   4       76.66       67.50     10.33 o 
   9   0   4      143.58      148.45     15.00 o 
 -10   1   4       29.33       40.08      9.87 o 
  -9   1   4       39.33       45.80      9.38 o 
  -8   1   4      641.41      634.99     25.97 o 
  -7   1   4      608.37      621.24     17.23 o 
  -6   1   4      637.92      642.55     11.88 o 
  -5   1   4        0.09        1.78      1.24 o 
  -4   1   4     1839.09     1868.70     17.94 o 
  -3   1   4     1921.03     1866.31     17.42 o 
  -2   1   4     3187.82     3029.37     28.05 o 
  -1   1   4      365.89      414.02      6.77 o 
   0   1   4     2330.16     2513.46     28.87 o 
   1   1   4     5409.97     5495.80     52.81 o 
   2   1   4     3028.69     3070.88     28.98 o 
   3   1   4      134.75      141.21      4.26 o 
   4   1   4      637.64      619.57     11.76 o 
   5   1   4      910.15      915.74     15.83 o 
   6   1   4      166.64      166.80      6.97 o 
   7   1   4        0.59        5.73      4.70 o 
   8   1   4       69.47       71.64     10.66 o 
   9   1   4      207.35      176.57     15.77 o 
 -10   2   4      294.34      290.34     19.20 o 
  -9   2   4      420.68      439.43     21.98 o 
  -8   2   4      541.29      549.52     23.29 o 
  -7   2   4      180.08      172.06      5.88 o 
  -6   2   4      775.89      778.18     12.51 o 
  -5   2   4     1456.41     1466.15     19.24 o 
  -4   2   4     2355.90     2317.00     25.77 o 
  -3   2   4      243.87      212.05      4.90 o 
  -2   2   4      163.00      184.57      8.55 o 
  -1   2   4      525.22      537.02      8.59 o 
   0   2   4     5517.71     5888.08     56.34 o 
   1   2   4        4.41        4.96      1.15 o 
   2   2   4      387.30      393.34      7.11 o 
   3   2   4      592.98      592.77      9.57 o 
   4   2   4     3197.36     3262.72     39.36 o 
   5   2   4      143.09      155.73      7.16 o 
   6   2   4        0.15       -1.50      2.73 o 
   7   2   4      171.14      178.95     10.46 o 
   8   2   4      305.15      309.10     18.20 o 
 -10   3   4      390.68      440.22     23.21 o 
  -9   3   4      145.64      152.36     13.42 o 
  -8   3   4       53.28       56.46      4.90 o 
  -7   3   4        8.74        8.71      1.96 o 
  -6   3   4     1876.18     1876.47     23.27 o 
  -5   3   4     1554.24     1603.01     25.86 o 
  -4   3   4       34.40       41.18      2.70 o 
  -3   3   4      133.06      131.56      3.61 o 
  -2   3   4     3115.65     3117.74     32.00 o 
  -1   3   4      358.70      309.97      5.01 o 
   0   3   4       86.18       81.32      2.50 o 
   1   3   4      165.28      158.43      5.03 o 
   2   3   4     1415.94     1335.21     16.41 o 
   3   3   4      792.85      810.04     13.35 o 
   4   3   4     1115.65     1148.92     20.36 o 
   5   3   4      247.99      242.10     10.16 o 
   6   3   4      362.02      354.69     11.37 o 
   7   3   4      438.95      435.17     17.62 o 
   8   3   4       82.55       86.47     10.28 o 
 -10   4   4      560.86      553.63     25.28 o 
  -9   4   4      201.43      210.00     14.06 o 
  -8   4   4        9.20       11.30      2.43 o 
  -7   4   4     1678.52     1663.00     20.36 o 
  -6   4   4     1069.38     1099.75     16.07 o 
  -5   4   4      181.94      174.01      5.20 o 
  -4   4   4      394.02      393.93      7.56 o 
  -3   4   4     3212.44     3116.70     30.00 o 
  -2   4   4     2438.19     2400.27     35.76 o 
  -1   4   4      630.67      645.68     16.18 o 
   0   4   4       53.81       43.48      3.11 o 
   1   4   4     1912.59     1883.54     24.98 o 
   2   4   4     1505.50     1504.54     17.71 o 
   3   4   4      445.57      468.16     22.70 o 
   4   4   4       50.54       50.82      4.29 o 
   5   4   4     1333.58     1280.24     25.34 o 
   6   4   4      401.05      386.20     11.55 o 
   7   4   4       26.89       23.91      4.45 o 
 -10   5   4       57.65       53.73      8.82 o 
  -9   5   4      449.27      423.57     11.80 o 
  -8   5   4      692.56      699.17     12.21 o 
  -7   5   4     1059.93     1022.93     15.81 o 
  -6   5   4        6.13        6.72      1.90 o 
  -5   5   4      101.43      103.13      4.02 o 
  -4   5   4     1050.02     1014.18     17.28 o 
  -3   5   4     2637.23     2626.21     30.17 o 
  -2   5   4      123.08      119.29      6.02 o 
  -1   5   4      103.38      100.98      3.74 o 
   0   5   4     1253.35     1235.68     18.34 o 
   1   5   4     1703.38     1701.90     23.50 o 
   2   5   4       69.46       69.43      5.99 o 
   3   5   4       98.00       94.62     10.07 o 
   4   5   4      630.59      617.17     26.02 o 
   5   5   4      180.51      181.26     12.09 o 
   6   5   4       33.86       33.86      7.22 o 
  -9   6   4      377.72      384.96      9.21 o 
  -8   6   4      379.50      394.93      8.75 o 
  -7   6   4      215.91      215.70      5.89 o 
  -6   6   4      268.02      260.88      8.93 o 
  -5   6   4      676.87      702.36     14.59 o 
  -4   6   4     1281.74     1217.20     20.05 o 
  -3   6   4      782.62      756.67     13.31 o 
  -2   6   4      659.11      663.58     11.27 o 
  -1   6   4     1258.72     1219.18     20.73 o 
   0   6   4     1265.07     1217.91     21.74 o 
   1   6   4      449.17      451.48     14.01 o 
   2   6   4      159.10      165.86     11.73 o 
   3   6   4      228.54      231.73     14.54 o 
   4   6   4      230.69      237.31     17.28 o 
   5   6   4      445.04      460.05     23.98 o 
   6   6   4        0.14        3.43      6.52 o 
  -9   7   4      246.51      236.68     12.45 o 
  -8   7   4       73.47       80.38      5.91 o 
  -7   7   4      272.28      265.47      8.69 o 
  -6   7   4     1205.25     1104.07     20.56 o 
  -5   7   4      936.37      897.66     23.51 o 
  -4   7   4      223.71      205.49      7.51 o 
  -3   7   4      331.91      321.81      8.26 o 
  -2   7   4     1661.60     1645.23     21.54 o 
  -1   7   4      378.75      383.44      9.89 o 
   0   7   4       83.24       78.40      5.58 o 
   1   7   4      417.10      409.37     17.76 o 
   2   7   4      983.27     1052.67     33.59 o 
   3   7   4      677.10      659.97     24.18 o 
   4   7   4       75.54       67.38     10.56 o 
   5   7   4       25.78       31.26      8.77 o 
  -8   8   4       83.81       73.26      7.60 o 
  -7   8   4      466.02      464.98     11.93 o 
  -6   8   4      371.63      383.54     15.59 o 
  -5   8   4        2.97        0.27      2.30 o 
  -4   8   4      273.32      276.37      8.94 o 
  -3   8   4      508.92      531.38     10.70 o 
  -2   8   4     1094.77     1079.04     16.44 o 
  -1   8   4       22.96       25.47      3.81 o 
   0   8   4       59.18       61.73      7.82 o 
   1   8   4      569.68      590.87     22.37 o 
   2   8   4      425.51      429.99     22.54 o 
   3   8   4        0.36       -1.97      5.27 o 
  -7   9   4      174.83      175.50     11.38 o 
  -6   9   4       12.18       11.13      3.19 o 
  -5   9   4      102.32      119.59      7.02 o 
  -4   9   4      319.97      315.90      9.96 o 
  -3   9   4      352.95      345.45     14.53 o 
  -2   9   4       31.21       36.79      4.47 o 
  -1   9   4      214.34      212.71     10.07 o 
   0   9   4      222.16      220.48     12.63 o 
   1   9   4      326.95      332.72     16.23 o 
   2   9   4       60.60       52.47      8.77 o 
  -6  10   4       99.79      109.11      8.15 o 
  -5  10   4      636.30      630.44     17.14 o 
  -4  10   4      114.64      109.89      6.80 o 
  -3  10   4       28.09       29.86      4.15 o 
  -2  10   4       71.28       73.42      5.77 o 
  -1  10   4      254.81      254.25     12.63 o 
   0  10   4      138.80      132.63     10.25 o 
   3 -13   5       57.41       54.76      8.43 o 
   4 -13   5      163.02      145.63     10.83 o 
   5 -13   5      290.08      309.97     16.84 o 
  -3 -12   5       14.96        7.00      4.88 o 
  -2 -12   5      187.75      203.02      9.64 o 
  -1 -12   5      451.46      512.91     29.98 o 
   0 -12   5      389.33      451.85     26.68 o 
   2 -12   5      167.42      160.95     16.74 o 
   3 -12   5      669.89      627.57     21.74 o 
   4 -12   5      267.72      268.61      9.06 o 
   5 -12   5       59.03       56.78      5.43 o 
   6 -12   5       36.06       38.74      9.74 o 
   7 -12   5      336.63      350.15     26.56 o 
  -4 -11   5       28.69       17.92      6.19 o 
  -3 -11   5      100.07      100.12      8.95 o 
  -2 -11   5      662.91      673.26     18.00 o 
  -1 -11   5      338.14      369.73     14.71 o 
   0 -11   5      203.25      187.71     16.87 o 
   1 -11   5       93.51       90.48     12.17 o 
   2 -11   5      704.50      731.72     14.28 o 
   3 -11   5      927.52      950.90     18.35 o 
   4 -11   5       20.96       19.30      3.60 o 
   5 -11   5      149.20      147.03      9.88 o 
   6 -11   5      446.82      454.93     14.19 o 
   7 -11   5      294.10      319.28     15.85 o 
   8 -11   5        6.16        4.04      7.05 o 
  -5 -10   5        0.50       -2.86      5.11 o 
  -4 -10   5      200.31      192.37     11.09 o 
  -3 -10   5      625.97      684.96     19.60 o 
  -2 -10   5      731.81      695.52     18.35 o 
  -1 -10   5      126.57      108.41      6.38 o 
   0 -10   5      192.00      198.67      7.55 o 
   1 -10   5     1465.11     1477.31     21.11 o 
   2 -10   5     1321.87     1311.28     22.14 o 
   3 -10   5      271.42      290.97      8.96 o 
   4 -10   5      456.79      456.76     12.35 o 
   5 -10   5      785.02      806.85     22.65 o 
   6 -10   5      663.70      674.82     17.44 o 
   7 -10   5      169.06      184.37      9.89 o 
   8 -10   5      150.46      152.15     11.78 o 
  -6  -9   5        6.19        7.97      5.70 o 
  -5  -9   5      138.94      132.20     23.52 o 
  -4  -9   5      615.22      629.59     19.56 o 
  -3  -9   5      479.83      466.84     15.45 o 
  -2  -9   5       16.83       15.29      3.55 o 
  -1  -9   5      943.52      913.77     20.71 o 
   0  -9   5     1222.27     1111.56     89.40 o 
   1  -9   5      335.53      352.94      8.09 o 
   2  -9   5      276.54      277.57      8.18 o 
   3  -9   5      282.44      276.50     10.01 o 
   4  -9   5     1248.64     1198.79     22.31 o 
   5  -9   5      429.21      437.57     12.64 o 
   6  -9   5      198.85      178.62      8.75 o 
   7  -9   5      179.73      168.63      9.42 o 
   8  -9   5      581.10      538.10     16.64 o 
   9  -9   5      151.45      148.06     12.34 o 
  -7  -8   5       38.50       31.29      9.15 o 
  -6  -8   5      229.65      233.46     13.23 o 
  -5  -8   5      458.02      417.29     16.13 o 
  -4  -8   5      897.94      868.65     36.67 o 
  -3  -8   5       24.58       27.99      4.50 o 
  -2  -8   5      833.97      805.49     19.69 o 
  -1  -8   5     1406.04     1445.94     28.47 o 
   0  -8   5      737.05      751.12     12.61 o 
   1  -8   5        0.93        2.10      1.25 o 
   2  -8   5      416.27      409.54      9.69 o 
   3  -8   5      960.38      965.82     18.29 o 
   4  -8   5      346.70      326.42      9.92 o 
   5  -8   5       12.51       10.88      2.90 o 
   6  -8   5       20.60       25.16      4.05 o 
   7  -8   5      563.28      558.41     11.52 o 
   8  -8   5      452.72      439.28     10.98 o 
   9  -8   5        0.23        2.87      3.41 o 
  -7  -7   5       52.88       47.13     10.25 o 
  -6  -7   5      409.80      448.29     17.71 o 
  -5  -7   5      551.96      549.13     36.18 o 
  -4  -7   5       90.50       94.61      7.50 o 
  -3  -7   5      233.71      229.60      9.99 o 
  -2  -7   5     1070.50     1041.36     33.57 o 
  -1  -7   5     1655.34     1708.98     22.42 o 
   0  -7   5       55.24       55.46      3.35 o 
   1  -7   5     1094.04     1083.77     16.00 o 
   2  -7   5     1835.39     1845.62     24.19 o 
   3  -7   5      290.98      283.18      8.57 o 
   4  -7   5       69.94       71.77      5.12 o 
   5  -7   5      176.02      170.31      5.33 o 
   6  -7   5      718.65      693.33     17.65 o 
   7  -7   5      170.98      172.38      6.84 o 
   8  -7   5       13.24       15.22      3.28 o 
   9  -7   5      149.80      157.07      7.84 o 
  -8  -6   5      383.59      351.29     13.06 o 
  -7  -6   5      451.07      435.42     12.23 o 
  -6  -6   5      338.62      340.38      9.92 o 
  -5  -6   5       47.97       47.20      2.93 o 
  -4  -6   5     1004.86      988.52     17.63 o 
  -3  -6   5     1084.18     1087.29     24.51 o 
  -2  -6   5      545.50      573.38     12.08 o 
  -1  -6   5      529.84      540.28     14.13 o 
   0  -6   5     2223.94     2270.85     27.86 o 
   1  -6   5     2675.11     2565.65     27.78 o 
   2  -6   5     1809.43     1875.58     34.96 o 
   3  -6   5      311.09      329.44      6.76 o 
   4  -6   5     1351.54     1281.88     18.08 o 
   5  -6   5     1324.20     1289.91     20.13 o 
   6  -6   5      560.39      590.05     12.08 o 
   7  -6   5        8.53        4.25      2.31 o 
   8  -6   5      227.23      215.10      8.18 o 
   9  -6   5      184.31      183.09     11.25 o 
  -8  -5   5      584.33      574.19     26.10 o 
  -7  -5   5       11.65        8.98      3.38 o 
  -6  -5   5      651.92      673.44     25.78 o 
  -5  -5   5     2116.02     2121.52     32.26 o 
  -4  -5   5      610.04      572.73     12.18 o 
  -3  -5   5      207.02      208.04      7.39 o 
  -2  -5   5       77.66       78.47      3.41 o 
  -1  -5   5      994.04      925.60     10.37 o 
   0  -5   5     1943.99     1851.02     25.14 o 
   1  -5   5     2549.20     2604.16     25.83 o 
   2  -5   5      472.45      555.30     10.59 o 
   3  -5   5      736.31      729.74     11.80 o 
   4  -5   5     2255.55     2211.80     27.87 o 
   5  -5   5      562.24      528.09     11.00 o 
   6  -5   5      132.26      132.67      5.80 o 
   7  -5   5      212.78      205.30      8.70 o 
   8  -5   5      178.49      203.46     10.87 o 
   9  -5   5      147.39      142.78     13.57 o 
  -9  -4   5      604.57      593.53     25.53 o 
  -8  -4   5      164.37      159.02      8.59 o 
  -7  -4   5      461.02      478.66     13.41 o 
  -6  -4   5      202.58      211.13      8.24 o 
  -5  -4   5     1538.32     1484.67     24.80 o 
  -4  -4   5      317.53      313.07      8.59 o 
  -3  -4   5      796.95      766.77     10.35 o 
  -2  -4   5     2119.69     2130.34     21.02 o 
  -1  -4   5     3148.12     3140.77     31.57 o 
   0  -4   5      726.93      682.48     10.29 o 
   1  -4   5      136.56      149.60      4.19 o 
   2  -4   5     2403.02     2473.43     26.48 o 
   3  -4   5     1007.42      984.47     12.09 o 
   4  -4   5      762.60      724.18     12.52 o 
   5  -4   5      193.13      183.45      6.13 o 
   6  -4   5      422.08      433.68     13.49 o 
   7  -4   5      577.92      570.77     14.30 o 
   8  -4   5      544.32      493.34     22.63 o 
   9  -4   5       11.54       12.19      6.85 o 
  -9  -3   5       51.59       76.81     10.56 o 
  -8  -3   5       11.41       10.17      4.22 o 
  -7  -3   5      437.57      470.56     13.23 o 
  -6  -3   5     2049.45     2039.47     32.48 o 
  -5  -3   5     1039.52     1059.23     19.48 o 
  -4  -3   5      767.83      770.50     12.62 o 
  -3  -3   5     3496.93     3632.61     33.07 o 
  -2  -3   5     5253.49     5364.61     51.71 o 
  -1  -3   5      151.14      140.88      4.02 o 
   0  -3   5     1948.46     1943.91     45.18 o 
   1  -3   5     4701.56     4678.87     44.95 o 
   2  -3   5     2873.47     2768.07     43.38 o 
   3  -3   5      282.60      258.80      4.94 o 
   4  -3   5      147.18      136.87      4.12 o 
   5  -3   5     2218.96     2241.44     25.95 o 
   6  -3   5     1447.22     1459.30     21.63 o 
   7  -3   5      441.83      452.93     15.58 o 
   8  -3   5      227.94      172.43     14.44 o 
   9  -3   5      375.30      384.32     22.11 o 
  -9  -2   5       12.12       16.92      6.67 o 
  -8  -2   5      443.76      462.43     21.73 o 
  -7  -2   5     1130.47     1085.69     26.05 o 
  -6  -2   5      639.84      635.69     14.70 o 
  -5  -2   5      144.84      126.76      7.27 o 
  -4  -2   5     1853.23     1825.12     18.98 o 
  -3  -2   5     2675.22     2559.67     24.52 o 
  -2  -2   5       29.68       21.43      1.87 o 
  -1  -2   5     1842.80     1826.68     16.51 o 
   0  -2   5     2753.23     2615.05     24.31 o 
   1  -2   5     4414.58     4453.69     36.63 o 
   2  -2   5     1633.04     1543.61     17.54 o 
   3  -2   5        0.29        0.65      0.89 o 
   4  -2   5      958.25      935.84     12.38 o 
   5  -2   5     1458.77     1480.79     21.14 o 
   6  -2   5       37.45       49.08      4.71 o 
   7  -2   5       57.21       60.63      6.68 o 
   8  -2   5      517.00      530.50     32.45 o 
   9  -2   5      203.23      214.50     18.15 o 
 -10  -1   5      148.05      153.62     15.57 o 
  -9  -1   5      561.65      553.99     25.99 o 
  -8  -1   5      564.13      588.73     25.33 o 
  -7  -1   5      295.25      314.92     12.24 o 
  -6  -1   5      328.26      334.01     12.14 o 
  -5  -1   5     2578.11     2643.55     28.44 o 
  -4  -1   5     1840.74     1829.29     19.20 o 
  -3  -1   5     2823.71     3022.79     26.41 o 
  -2  -1   5      157.36      111.40      5.43 o 
  -1  -1   5     2601.89     2532.75     23.78 o 
   0  -1   5     6431.74     6472.79     54.95 o 
   1  -1   5      370.45      355.25      5.15 o 
   2  -1   5       29.34       37.56      2.09 o 
   3  -1   5     1135.21     1129.80     12.64 o 
   4  -1   5     2256.62     2191.07     38.24 o 
   5  -1   5      451.08      460.74      9.34 o 
   6  -1   5        2.31        2.46      2.39 o 
   7  -1   5      258.57      271.12     17.07 o 
   8  -1   5      681.70      734.39     30.72 o 
   9  -1   5       60.11       51.96     10.53 o 
 -10   0   5      252.76      224.57     18.30 o 
  -9   0   5      462.43      473.66     22.05 o 
  -8   0   5       21.70       15.80      4.24 o 
  -7   0   5      280.96      259.80     10.95 o 
  -6   0   5     1337.67     1438.12     23.91 o 
  -5   0   5     1502.54     1505.70     17.30 o 
  -4   0   5      618.11      623.87      9.07 o 
  -3   0   5        7.04       16.03      1.49 o 
  -2   0   5     7851.24     8145.37     68.44 o 
  -1   0   5     4014.22     4024.71     35.79 o 
   0   0   5      716.69      723.98     11.13 o 
   1   0   5      687.86      664.67      7.74 o 
   2   0   5     1421.41     1432.65     14.72 o 
   3   0   5     2431.22     2411.91     24.52 o 
   4   0   5      126.38      126.96      6.21 o 
   5   0   5       93.08       98.73      8.54 o 
   6   0   5      435.24      470.84     20.96 o 
   7   0   5      322.24      333.87     18.68 o 
   8   0   5      210.15      219.15     16.23 o 
 -10   1   5      270.50      241.41     18.28 o 
  -9   1   5        0.71        2.17      4.91 o 
  -8   1   5      317.13      321.49     18.25 o 
  -7   1   5     1377.45     1460.76     42.84 o 
  -6   1   5      614.38      670.89     11.66 o 
  -5   1   5      253.59      254.62      8.01 o 
  -4   1   5       78.48       75.32      3.16 o 
  -3   1   5     2782.65     2790.04     32.19 o 
  -2   1   5     1817.02     1861.15     25.54 o 
  -1   1   5      770.58      761.22     10.65 o 
   0   1   5      935.25      867.24     13.21 o 
   1   1   5     6667.09     6664.39     64.33 o 
   2   1   5     2349.43     2332.83     26.10 o 
   3   1   5      428.02      411.13      8.09 o 
   4   1   5     1270.93     1262.80     19.56 o 
   5   1   5      307.48      314.11     14.24 o 
   6   1   5      635.37      649.32     16.16 o 
   7   1   5      102.80      108.66     11.45 o 
   8   1   5       12.41       10.68      6.31 o 
 -10   2   5        9.37       10.99      7.03 o 
  -9   2   5      182.93      177.97     15.00 o 
  -8   2   5      351.20      363.29     19.07 o 
  -7   2   5      128.24      148.79      6.41 o 
  -6   2   5      170.69      166.88      5.65 o 
  -5   2   5      380.35      364.83      7.86 o 
  -4   2   5     1058.59     1068.51     14.72 o 
  -3   2   5     1783.40     1796.62     21.36 o 
  -2   2   5        0.63        0.88      1.04 o 
  -1   2   5        4.82       16.22      6.56 o 
   0   2   5     1501.05     1402.93     17.11 o 
   1   2   5     2423.46     2327.14     25.80 o 
   2   2   5       40.45       46.12      2.89 o 
   3   2   5       34.83       38.39      2.89 o 
   4   2   5     1138.94     1154.36     18.46 o 
   5   2   5      566.62      559.28     16.53 o 
   6   2   5       15.58       13.24      3.70 o 
   7   2   5       58.64       44.07      8.03 o 
   8   2   5      218.88      241.98     16.36 o 
 -10   3   5       82.39       72.64     11.43 o 
  -9   3   5      533.08      552.92     24.74 o 
  -8   3   5      859.64      841.48     22.78 o 
  -7   3   5      109.70      123.89      5.56 o 
  -6   3   5      204.47      208.90      6.67 o 
  -5   3   5     1368.21     1337.84     16.70 o 
  -4   3   5      890.02      884.56     12.99 o 
  -3   3   5      606.00      623.27     16.11 o 
  -2   3   5      244.28      259.92      5.71 o 
  -1   3   5     1437.08     1440.33     21.64 o 
   0   3   5      838.83      817.17     11.61 o 
   1   3   5      435.28      452.61      8.07 o 
   2   3   5        2.66        3.57      1.43 o 
   3   3   5      981.84      936.97     18.28 o 
   4   3   5      436.82      440.63     13.19 o 
   5   3   5      216.24      223.74      9.82 o 
   6   3   5      210.94      235.75      9.75 o 
   7   3   5      495.29      572.98     23.08 o 
 -10   4   5      237.33      251.95     16.84 o 
  -9   4   5      359.75      365.74     19.07 o 
  -8   4   5       62.86       58.11      4.17 o 
  -7   4   5     1410.32     1378.40     20.28 o 
  -6   4   5     2435.91     2437.87     29.29 o 
  -5   4   5      358.96      357.74      7.31 o 
  -4   4   5       96.68       95.34      3.70 o 
  -3   4   5     3030.39     2935.56     31.58 o 
  -2   4   5      626.48      616.07     10.92 o 
  -1   4   5      300.08      285.01      6.25 o 
   0   4   5        8.49       11.07      1.24 o 
   1   4   5      671.09      673.95      9.96 o 
   2   4   5      621.24      638.40     12.11 o 
   3   4   5      366.53      382.49     10.60 o 
   4   4   5        2.46        2.08      2.31 o 
   5   4   5      310.48      318.18      9.89 o 
   6   4   5      451.13      466.64     13.05 o 
  -9   5   5        3.39        4.57      3.25 o 
  -8   5   5      496.70      491.14     10.26 o 
  -7   5   5      474.41      490.76     10.49 o 
  -6   5   5      499.30      485.41      9.87 o 
  -5   5   5       25.35       27.95      2.39 o 
  -4   5   5      476.27      482.11      7.56 o 
  -3   5   5     2255.95     2268.50     30.54 o 
  -2   5   5      401.80      396.31      9.36 o 
  -1   5   5       17.86       20.92      2.97 o 
   0   5   5     1017.19      981.85     19.14 o 
   1   5   5     1350.94     1352.12     24.01 o 
   2   5   5      670.38      671.17     19.80 o 
   3   5   5        1.44        2.50      4.24 o 
   4   5   5       43.28       38.39      8.33 o 
   5   5   5      160.59      162.10     12.07 o 
   6   5   5       89.20       90.56     14.29 o 
  -9   6   5      215.41      216.18      7.34 o 
  -8   6   5      263.11      285.14      8.93 o 
  -7   6   5      206.05      214.60      6.28 o 
  -6   6   5        1.27        3.12      2.61 o 
  -5   6   5      535.12      500.99     11.12 o 
  -4   6   5     1623.75     1559.77     28.29 o 
  -3   6   5     1456.81     1417.39     21.97 o 
  -2   6   5        1.22        2.24      1.83 o 
  -1   6   5     1080.32     1018.54     20.09 o 
   0   6   5     1370.35     1363.96     24.57 o 
   1   6   5      277.51      273.52     13.39 o 
   2   6   5       10.53        5.39      4.22 o 
   3   6   5      515.14      478.41     22.67 o 
   4   6   5      431.64      434.99     17.90 o 
   5   6   5      409.31      409.65     24.21 o 
  -8   7   5       58.96       59.28      5.55 o 
  -7   7   5        4.76        4.16      2.91 o 
  -6   7   5      417.70      417.48     12.16 o 
  -5   7   5      666.15      677.81     14.89 o 
  -4   7   5      184.17      189.92      6.79 o 
  -3   7   5       20.48       16.09      2.89 o 
  -2   7   5      861.54      846.03     15.60 o 
  -1   7   5      863.94      846.14     18.36 o 
   0   7   5      353.02      355.36     11.21 o 
   1   7   5        0.32        1.02      3.81 o 
   2   7   5      367.21      334.86     17.99 o 
   3   7   5      299.10      290.98     17.89 o 
   4   7   5       93.90       82.00     12.17 o 
  -8   8   5        1.07       -0.51      3.63 o 
  -7   8   5      361.92      381.24     14.23 o 
  -6   8   5      662.76      672.94     20.80 o 
  -5   8   5       41.25       41.83      4.87 o 
  -4   8   5       18.62        9.96      3.08 o 
  -3   8   5       79.67       75.35      7.45 o 
  -2   8   5      646.77      621.70     15.71 o 
  -1   8   5      280.48      248.79      9.63 o 
   0   8   5       34.67       34.47      5.65 o 
   1   8   5      347.67      370.01     18.43 o 
   2   8   5      333.96      352.65     19.09 o 
   3   8   5       97.10       95.77     12.06 o 
  -6   9   5       87.24      101.32      8.23 o 
  -5   9   5      105.46       96.24      7.71 o 
  -4   9   5      157.31      168.74      9.04 o 
  -3   9   5      419.06      416.21     13.10 o 
  -2   9   5      273.79      276.30     10.45 o 
  -1   9   5       14.55       15.86      4.78 o 
   0   9   5      105.07       86.06      9.46 o 
   1   9   5      287.90      307.95     17.02 o 
  -4  10   5      204.44      210.47     24.74 o 
  -3  10   5       62.77       65.43      7.08 o 
  -2  10   5       11.74       16.10      5.98 o 
  -1  10   5      230.82      262.58     14.57 o 
   3 -13   6        5.79        9.28      7.85 o 
   4 -13   6      137.05      155.08     11.19 o 
   5 -13   6      271.14      282.63     12.18 o 
  -3 -12   6       45.96       29.96      6.85 o 
  -2 -12   6       19.34       28.91      5.47 o 
  -1 -12   6      344.88      359.34     11.47 o 
   2 -12   6        1.65        1.93      2.49 o 
   3 -12   6      200.77      212.15      8.11 o 
   4 -12   6      219.17      232.14      9.32 o 
   5 -12   6      162.18      171.37      8.92 o 
   6 -12   6       74.79       72.81      8.03 o 
  -4 -11   6       66.67       67.99      9.51 o 
  -3 -11   6       45.21       48.26      7.49 o 
  -2 -11   6      585.04      591.29     17.52 o 
  -1 -11   6      911.43      957.76     22.34 o 
   0 -11   6      177.77      179.58     11.81 o 
   1 -11   6        2.57        1.85      2.50 o 
   2 -11   6      494.29      513.26     12.48 o 
   3 -11   6      838.08      835.18     22.64 o 
   4 -11   6       81.23       79.84      9.29 o 
   5 -11   6        0.04        0.21      3.11 o 
   6 -11   6      165.60      141.37      8.73 o 
   7 -11   6      495.44      533.59     30.79 o 
  -5 -10   6      148.58      153.44     13.83 o 
  -4 -10   6      135.92      134.98      9.77 o 
  -3 -10   6      351.28      355.02     14.00 o 
  -2 -10   6      627.62      648.14     18.33 o 
  -1 -10   6      764.42      788.60     19.82 o 
   0 -10   6      301.25      292.02     10.34 o 
   1 -10   6     1134.46     1061.26     17.22 o 
   2 -10   6     1507.57     1529.72     38.29 o 
   3 -10   6      204.43      184.48      7.64 o 
   4 -10   6      234.79      214.43      8.65 o 
   5 -10   6      373.74      360.05     11.85 o 
   6 -10   6      537.23      506.61     15.09 o 
   7 -10   6      106.25       89.11      7.69 o 
   8 -10   6       28.60       25.26      6.35 o 
  -6  -9   6       71.52       72.41     11.17 o 
  -5  -9   6       23.03       13.27      4.95 o 
  -4  -9   6      389.82      373.43     14.96 o 
  -3  -9   6      500.24      463.26     15.72 o 
  -2  -9   6      414.35      385.70     21.21 o 
  -1  -9   6        9.76       10.58      3.14 o 
   0  -9   6     1526.89     1555.29     25.69 o 
   1  -9   6      697.36      720.23     11.24 o 
   2  -9   6      560.81      568.42     13.16 o 
   3  -9   6       46.80       53.65      4.77 o 
   4  -9   6     1458.15     1509.25     26.88 o 
   5  -9   6      877.74      839.58     18.94 o 
   6  -9   6       79.32       85.55      6.85 o 
   7  -9   6       37.82       38.72      5.31 o 
   8  -9   6      196.83      168.94     12.33 o 
  -7  -8   6        6.63       -4.42      5.37 o 
  -6  -8   6        3.63        9.53      5.98 o 
  -5  -8   6      671.97      656.57     31.58 o 
  -4  -8   6      496.04      492.93     16.91 o 
  -3  -8   6       30.72       31.66      4.87 o 
  -2  -8   6       24.50       33.12      7.05 o 
  -1  -8   6      844.65      892.76     17.19 o 
   0  -8   6     1249.71     1260.78     18.65 o 
   1  -8   6      324.05      338.88      8.12 o 
   2  -8   6       26.30       20.79      2.54 o 
   3  -8   6     1179.50     1139.33     21.06 o 
   4  -8   6      850.96      881.73     22.57 o 
   5  -8   6      254.22      237.51      9.22 o 
   6  -8   6       35.90       32.23      3.01 o 
   7  -8   6      203.61      223.23      7.47 o 
   8  -8   6      355.86      346.44     10.13 o 
   9  -8   6      105.42      120.09     10.03 o 
  -7  -7   6       92.63      112.49     13.93 o 
  -6  -7   6      471.92      471.18     18.15 o 
  -5  -7   6     1477.35     1327.65     31.99 o 
  -4  -7   6      588.84      601.43     18.55 o 
  -3  -7   6      150.90      128.80      7.87 o 
  -2  -7   6      989.42      990.28     22.97 o 
  -1  -7   6     1570.51     1573.40     24.80 o 
   0  -7   6      390.18      395.68      8.59 o 
   1  -7   6      396.02      418.72      8.95 o 
   2  -7   6      315.51      293.58      8.72 o 
   3  -7   6     2155.81     2162.42     35.78 o 
   4  -7   6      512.94      541.91     10.14 o 
   5  -7   6       16.60       14.03      2.37 o 
   6  -7   6      527.37      501.97     11.14 o 
   7  -7   6      619.82      602.25     16.63 o 
   8  -7   6       80.68       73.37      5.55 o 
   9  -7   6        9.68       14.36      6.52 o 
  -8  -6   6       56.18       49.90      6.38 o 
  -7  -6   6      322.97      314.18     10.53 o 
  -6  -6   6      578.96      556.15     13.63 o 
  -5  -6   6       99.65       93.64      4.39 o 
  -4  -6   6     1112.19     1078.33     19.58 o 
  -3  -6   6     3262.77     3186.10     42.50 o 
  -2  -6   6     1450.53     1505.57     19.46 o 
  -1  -6   6      544.39      528.73      9.48 o 
   0  -6   6       23.41       26.90      1.81 o 
   1  -6   6     2223.03     2320.47     23.65 o 
   2  -6   6      400.71      377.97     12.92 o 
   3  -6   6      748.74      746.08     12.41 o 
   4  -6   6      384.77      378.46      8.59 o 
   5  -6   6     1475.46     1480.43     21.67 o 
   6  -6   6      614.31      602.74     12.69 o 
   7  -6   6      206.21      202.55      7.59 o 
   8  -6   6      170.26      158.65      8.51 o 
   9  -6   6      167.48      159.10     10.95 o 
  -8  -5   6      336.56      348.42     16.61 o 
  -7  -5   6      437.31      444.64     13.15 o 
  -6  -5   6       14.40        9.46      2.92 o 
  -5  -5   6      279.19      267.42     10.18 o 
  -4  -5   6      173.72      164.36      6.39 o 
  -3  -5   6      279.55      285.57      6.82 o 
  -2  -5   6      296.32      276.81      5.69 o 
  -1  -5   6      667.61      666.84      9.69 o 
   0  -5   6     1667.58     1716.08     21.49 o 
   1  -5   6     1407.42     1450.19     19.07 o 
   2  -5   6      333.30      320.29      6.39 o 
   3  -5   6      329.80      334.53      7.81 o 
   4  -5   6     1162.00     1103.16     17.22 o 
   5  -5   6      777.96      791.22     14.32 o 
   6  -5   6      179.61      173.40      7.46 o 
   7  -5   6       53.94       43.51      4.96 o 
   8  -5   6      232.18      249.75     32.10 o 
   9  -5   6      157.67      159.19     14.75 o 
  -9  -4   6      344.49      342.15     19.37 o 
  -8  -4   6      286.02      297.20     13.48 o 
  -7  -4   6        9.03        5.12      3.11 o 
  -6  -4   6      759.03      727.27     16.46 o 
  -5  -4   6       51.30       52.70      4.62 o 
  -4  -4   6     2014.04     1952.58     29.89 o 
  -3  -4   6        2.53        5.15      1.40 o 
  -2  -4   6     1609.73     1641.15     19.11 o 
  -1  -4   6     1760.63     1803.27     22.48 o 
   0  -4   6     2911.69     2957.36     33.98 o 
   1  -4   6        3.43       10.48      2.13 o 
   2  -4   6      659.72      643.53      8.45 o 
   3  -4   6     1114.16     1056.20     16.16 o 
   4  -4   6      808.54      787.63     13.81 o 
   5  -4   6        3.43        1.09      1.83 o 
   6  -4   6        5.39        5.76      2.59 o 
   7  -4   6      704.43      673.50     16.38 o 
   8  -4   6      791.88      763.84     30.19 o 
   9  -4   6       31.73       32.41      8.61 o 
  -9  -3   6      223.54      255.60     17.46 o 
  -8  -3   6        5.00        8.19      4.13 o 
  -7  -3   6      187.11      187.37     12.14 o 
  -6  -3   6     1713.21     1647.49     28.23 o 
  -5  -3   6      447.66      441.02     11.54 o 
  -4  -3   6      130.19      122.46      7.43 o 
  -3  -3   6     2315.69     2280.17     31.45 o 
  -2  -3   6     3134.05     3031.44     26.06 o 
  -1  -3   6      669.71      602.36     16.48 o 
   0  -3   6      500.64      601.80      8.32 o 
   1  -3   6     1947.14     1987.01     20.08 o 
   2  -3   6     1793.34     1814.91     17.91 o 
   3  -3   6      518.24      498.01      9.20 o 
   4  -3   6        0.84        0.72      1.67 o 
   5  -3   6      261.04      253.15      6.80 o 
   6  -3   6      134.19      156.02      6.44 o 
   7  -3   6      255.07      269.77     12.46 o 
   8  -3   6        6.62       -0.64      4.81 o 
   9  -3   6      173.16      155.00     15.62 o 
  -9  -2   6       12.23       11.94      6.34 o 
  -8  -2   6      276.19      288.01     17.25 o 
  -7  -2   6     1518.60     1517.02     44.07 o 
  -6  -2   6      887.98      919.63     30.39 o 
  -5  -2   6       14.46       17.61      2.49 o 
  -4  -2   6      738.77      776.09     14.54 o 
  -3  -2   6     6124.15     6255.14     59.98 o 
  -2  -2   6      835.30      758.45      9.90 o 
  -1  -2   6      521.77      545.47      7.22 o 
   0  -2   6      361.00      347.02      6.00 o 
   1  -2   6     2770.18     2728.77     26.57 o 
   2  -2   6     1318.49     1323.80     14.20 o 
   3  -2   6       59.87       56.93      2.80 o 
   4  -2   6     1378.34     1365.61     18.26 o 
   5  -2   6     1112.36     1124.54     17.96 o 
   6  -2   6      237.12      255.66      9.37 o 
   7  -2   6       21.05       19.07      4.70 o 
   8  -2   6       60.70       61.42     10.84 o 
   9  -2   6       91.93      101.50     13.93 o 
  -9  -1   6      236.78      249.34     17.64 o 
  -8  -1   6      469.64      493.33     23.39 o 
  -7  -1   6      452.56      454.95     41.87 o 
  -6  -1   6       21.05       17.69      3.76 o 
  -5  -1   6     1219.46     1231.64     42.68 o 
  -4  -1   6     2212.54     2285.71     22.23 o 
  -3  -1   6     1005.81     1005.68     11.62 o 
  -2  -1   6       32.94       38.84      2.34 o 
  -1  -1   6      719.40      678.25      8.44 o 
   0  -1   6     6552.35     6603.54     63.18 o 
   1  -1   6     3280.00     3218.87     26.53 o 
   2  -1   6        0.76        0.91      0.99 o 
   3  -1   6      828.54      793.28     11.26 o 
   4  -1   6     2226.63     2278.18     29.90 o 
   5  -1   6     1093.72     1077.99     17.60 o 
   6  -1   6       16.35        9.66      3.87 o 
   7  -1   6      299.17      340.15     19.37 o 
   8  -1   6      317.47      347.80     21.14 o 
 -10   0   6      317.25      372.08     23.36 o 
  -9   0   6      458.95      456.07     16.96 o 
  -8   0   6      372.19      393.56     14.81 o 
  -7   0   6      167.15      166.88      9.45 o 
  -6   0   6      941.38      943.92     30.53 o 
  -5   0   6     1888.24     1872.19     20.88 o 
  -4   0   6     1242.12     1282.28     15.42 o 
  -3   0   6      233.39      224.86      5.05 o 
  -2   0   6      836.41      822.12     11.87 o 
  -1   0   6     3019.24     2897.91     27.68 o 
   0   0   6     1927.92     1920.30     19.79 o 
   1   0   6        9.76       20.04      1.68 o 
   2   0   6      838.77      839.95     11.46 o 
   3   0   6     2500.35     2491.62     28.72 o 
   4   0   6     2157.33     2109.20     25.79 o 
   5   0   6        0.99        0.47      2.05 o 
   6   0   6      467.64      459.77     21.42 o 
   7   0   6      432.03      425.27     21.93 o 
   8   0   6      171.25      199.09     16.31 o 
 -10   1   6      724.39      770.02     33.87 o 
  -9   1   6      106.91      102.60     12.83 o 
  -8   1   6       41.78       36.88      8.20 o 
  -7   1   6      561.33      561.95     17.64 o 
  -6   1   6      786.03      786.50     14.65 o 
  -5   1   6      153.58      140.19      5.07 o 
  -4   1   6      496.47      459.20     11.91 o 
  -3   1   6     2029.27     2005.50     21.27 o 
  -2   1   6     3386.06     3417.07     35.19 o 
  -1   1   6     1087.12     1030.57     13.78 o 
   0   1   6       26.53       28.94      3.90 o 
   1   1   6     1030.88     1052.95     14.67 o 
   2   1   6     1119.48     1113.04     15.60 o 
   3   1   6       63.23       62.05      5.12 o 
   4   1   6       35.27       34.30      3.63 o 
   5   1   6      744.03      773.97     20.83 o 
   6   1   6      361.41      333.74     17.94 o 
   7   1   6      218.93      228.33     15.69 o 
   8   1   6       14.81       18.56      7.13 o 
 -10   2   6      119.51      147.76     15.31 o 
  -9   2   6        9.72        0.41      4.93 o 
  -8   2   6      446.85      457.07     21.85 o 
  -7   2   6      487.34      491.36     11.71 o 
  -6   2   6      535.51      577.99     11.17 o 
  -5   2   6      333.96      316.52      7.59 o 
  -4   2   6      787.69      759.60     12.30 o 
  -3   2   6     1214.82     1222.32     16.44 o 
  -2   2   6     1089.62     1109.93     15.15 o 
  -1   2   6      225.11      223.27      6.28 o 
   0   2   6      771.95      772.69     11.82 o 
   1   2   6     1471.39     1506.73     19.17 o 
   2   2   6      353.61      341.86      7.55 o 
   3   2   6       56.43       50.31      3.49 o 
   4   2   6        3.12        6.57      2.53 o 
   5   2   6      930.37      955.55     23.73 o 
   6   2   6      131.74      143.15      9.52 o 
   7   2   6        4.07       12.37      6.19 o 
  -9   3   6      319.44      332.66     19.27 o 
  -8   3   6      544.83      590.45     26.66 o 
  -7   3   6      472.19      464.03     15.21 o 
  -6   3   6        5.83        4.01      1.94 o 
  -5   3   6     1441.17     1396.25     22.62 o 
  -4   3   6     2052.49     2028.71     24.53 o 
  -3   3   6      257.18      250.44      7.38 o 
  -2   3   6       46.40       44.01      2.93 o 
  -1   3   6      891.37      896.78     14.34 o 
   0   3   6     1534.16     1465.39     18.63 o 
   1   3   6      403.21      420.58      8.27 o 
   2   3   6       26.47       32.52      2.85 o 
   3   3   6      452.88      456.97     11.45 o 
   4   3   6      565.00      599.76     17.00 o 
   5   3   6      218.19      229.49     13.25 o 
   6   3   6       11.52        7.45      3.73 o 
   7   3   6      184.83      155.99     12.42 o 
  -9   4   6      336.01      355.18     14.82 o 
  -8   4   6       82.58       89.46      5.94 o 
  -7   4   6      150.73      143.12      6.04 o 
  -6   4   6     1652.85     1542.20     21.14 o 
  -5   4   6      441.24      449.44      9.26 o 
  -4   4   6        4.40        5.41      1.70 o 
  -3   4   6       40.81       42.77      4.60 o 
  -2   4   6     1820.22     1764.41     22.50 o 
  -1   4   6      313.50      344.72      6.88 o 
   0   4   6      236.22      233.51      5.50 o 
   1   4   6        1.94        3.78      1.59 o 
   2   4   6     1072.15     1098.58     18.70 o 
   3   4   6      316.03      322.26      9.97 o 
   4   4   6      193.14      214.21      8.71 o 
   5   4   6        3.27        4.23      3.20 o 
   6   4   6      143.07      143.52     14.93 o 
  -9   5   6       54.92       56.70      9.59 o 
  -8   5   6      179.90      182.03      7.07 o 
  -7   5   6      626.12      630.68     12.36 o 
  -6   5   6      457.05      465.23      9.76 o 
  -5   5   6       77.34       81.24      3.97 o 
  -4   5   6      191.11      181.66      6.57 o 
  -3   5   6      636.66      621.06     18.70 o 
  -2   5   6     1879.72     1800.66     26.42 o 
  -1   5   6      114.67      110.29      6.55 o 
   0   5   6       47.64       54.34      5.12 o 
   1   5   6      608.19      594.65     15.88 o 
   2   5   6      703.42      715.59     20.79 o 
   3   5   6       43.28       42.46      8.82 o 
   4   5   6      112.46       91.20     12.63 o 
   5   5   6      114.52      120.87     15.11 o 
  -8   6   6      192.77      190.92      7.48 o 
  -7   6   6      333.89      328.11      8.12 o 
  -6   6   6       15.74       14.84      3.78 o 
  -5   6   6      278.18      263.42      8.96 o 
  -4   6   6      519.36      482.56     11.98 o 
  -3   6   6     1234.82     1168.47     20.14 o 
  -2   6   6       72.14       63.89      5.58 o 
  -1   6   6      695.01      623.17     16.55 o 
   0   6   6      469.64      488.39     13.65 o 
   1   6   6      499.17      477.58     16.58 o 
   2   6   6       21.04       15.95      5.85 o 
   3   6   6       99.16       83.84     11.37 o 
   4   6   6      446.43      474.16     25.56 o 
  -8   7   6      161.84      164.57     12.89 o 
  -7   7   6       46.51       48.32      6.40 o 
  -6   7   6       77.08       83.29      7.42 o 
  -5   7   6      489.24      486.55     14.84 o 
  -4   7   6      356.47      329.29     11.75 o 
  -3   7   6       29.74       25.25      4.26 o 
  -2   7   6      259.39      231.61      9.42 o 
  -1   7   6      457.96      464.13     13.61 o 
   0   7   6      244.27      257.03     12.11 o 
   1   7   6      106.98      103.67     11.17 o 
   2   7   6       94.09      110.01     12.32 o 
   3   7   6      327.07      386.57     21.80 o 
  -7   8   6       91.28       74.59      9.26 o 
  -6   8   6      469.94      433.72     17.66 o 
  -5   8   6      222.85      197.88     15.21 o 
  -4   8   6       14.78       16.52      4.25 o 
  -3   8   6      131.44      162.59      8.79 o 
  -2   8   6      348.84      346.70     15.08 o 
  -1   8   6      412.38      434.02     13.65 o 
   0   8   6       19.98       22.59      5.41 o 
   1   8   6       90.12       75.99     10.48 o 
  -5   9   6       21.61       29.37      6.22 o 
  -4   9   6      160.32      150.26     10.77 o 
  -3   9   6      372.57      356.78     29.82 o 
  -2   9   6      187.89      181.17     10.99 o 
  -1   9   6       60.57       67.81      7.85 o 
  -1 -13   7        0.25        1.15      3.71 o 
   2 -13   7      342.71      364.41     12.72 o 
   3 -13   7        7.68        6.72      4.35 o 
   4 -13   7       27.28       16.03      4.72 o 
   5 -13   7      159.45      179.98     20.22 o 
  -3 -12   7      165.12      179.64     12.75 o 
  -2 -12   7       59.71       50.07      7.34 o 
  -1 -12   7      186.10      178.48     15.14 o 
   0 -12   7      307.58      310.58     13.01 o 
   1 -12   7      270.31      262.63     11.81 o 
   2 -12   7      163.06      161.66     10.70 o 
   3 -12   7        4.14        2.13      2.92 o 
   4 -12   7      238.72      224.95      9.73 o 
   5 -12   7      346.37      349.39     12.52 o 
   6 -12   7       56.89       47.97      7.22 o 
  -4 -11   7       61.47       58.23      9.66 o 
  -3 -11   7        3.61        1.89      4.78 o 
  -2 -11   7      198.65      187.87     26.28 o 
  -1 -11   7      797.99      809.65     20.96 o 
   0 -11   7       72.25       79.82      6.37 o 
   1 -11   7       82.30       78.45     10.65 o 
   2 -11   7      212.52      222.26     15.39 o 
   3 -11   7      758.54      753.89     17.25 o 
   4 -11   7      372.16      368.31     12.05 o 
   5 -11   7       44.14       36.21      5.19 o 
   6 -11   7       64.20       70.17      9.77 o 
   7 -11   7      185.72      171.98     12.22 o 
  -5 -10   7      316.23      339.00     20.06 o 
  -4 -10   7        0.79        9.94      5.44 o 
  -3 -10   7      142.41      152.11      9.63 o 
  -2 -10   7      474.94      474.85     15.98 o 
  -1 -10   7      637.13      630.68     25.33 o 
   0 -10   7       15.68       13.78      3.17 o 
   1 -10   7      485.91      474.58     10.09 o 
   2 -10   7      944.81      994.43     27.48 o 
   3 -10   7      164.39      177.07      8.10 o 
   4 -10   7        1.14        2.80      2.64 o 
   5 -10   7      182.16      181.39     12.73 o 
   6 -10   7      309.23      308.75     12.07 o 
   7 -10   7      183.10      174.66     12.19 o 
   8 -10   7       20.40       21.85      6.21 o 
  -6  -9   7      264.49      242.36     17.92 o 
  -5  -9   7        9.53        8.38      5.75 o 
  -4  -9   7      170.66      172.56     13.33 o 
  -3  -9   7      529.86      520.40     17.29 o 
  -2  -9   7      775.43      791.50     21.14 o 
  -1  -9   7        2.47        4.70      2.97 o 
   0  -9   7      658.39      640.62     14.55 o 
   1  -9   7     1368.31     1355.13     18.09 o 
   2  -9   7      832.95      831.48     26.15 o 
   3  -9   7        0.05        1.35      2.27 o 
   4  -9   7      341.89      335.45     11.15 o 
   5  -9   7      696.87      683.85     18.31 o 
   6  -9   7       88.93       92.51      7.36 o 
   7  -9   7        7.25        6.48      3.81 o 
   8  -9   7       41.16       34.49      4.13 o 
  -7  -8   7       22.35       13.98      8.00 o 
  -6  -8   7        2.40        1.23      5.11 o 
  -5  -8   7      288.92      275.41     25.50 o 
  -4  -8   7      924.91      925.28     25.05 o 
  -3  -8   7      542.87      535.42     17.14 o 
  -2  -8   7      421.30      392.14     13.72 o 
  -1  -8   7       64.21       65.75      4.98 o 
   0  -8   7     1391.28     1391.49     20.71 o 
   1  -8   7      862.05      862.59     23.57 o 
   2  -8   7       89.19       91.25      5.72 o 
   3  -8   7      710.42      702.41     16.03 o 
   4  -8   7     1438.03     1373.39     25.51 o 
   5  -8   7      398.77      385.34      8.79 o 
   6  -8   7      103.74      113.11      7.15 o 
   7  -8   7      190.62      197.97      7.63 o 
   8  -8   7      216.79      210.86      9.44 o 
  -7  -7   7       13.07       10.33      3.55 o 
  -6  -7   7      392.30      418.11     17.23 o 
  -5  -7   7      788.65      805.05     15.55 o 
  -4  -7   7      669.23      666.48     19.43 o 
  -3  -7   7       29.86       22.48      4.35 o 
  -2  -7   7     2082.14     2062.76     32.35 o 
  -1  -7   7     1499.55     1476.70     21.34 o 
   0  -7   7     1044.22     1033.39     16.54 o 
   1  -7   7      136.53      120.84      5.92 o 
   2  -7   7      379.05      386.19      7.62 o 
   3  -7   7     1130.26     1097.05     16.52 o 
   4  -7   7     1231.12     1217.09     19.29 o 
   5  -7   7       20.02       21.95      2.96 o 
   6  -7   7      217.15      201.39      7.25 o 
   7  -7   7     1129.51     1123.69     20.02 o 
   8  -7   7      180.49      190.22      9.43 o 
  -8  -6   7        0.45        2.59      5.84 o 
  -7  -6   7      362.87      342.44     11.56 o 
  -6  -6   7      430.39      444.00     11.17 o 
  -5  -6   7      987.37      976.96     15.73 o 
  -4  -6   7      383.74      392.05     17.11 o 
  -3  -6   7     1980.96     1935.14     29.08 o 
  -2  -6   7      418.64      412.35      9.51 o 
  -1  -6   7      111.58      128.13      3.98 o 
   0  -6   7       52.04       59.01      4.51 o 
   1  -6   7      780.09      776.34     13.74 o 
   2  -6   7     1600.90     1555.56     18.97 o 
   3  -6   7      646.37      646.45     11.99 o 
   4  -6   7       64.73       64.45      4.22 o 
   5  -6   7      251.25      256.83      7.84 o 
   6  -6   7      761.65      735.74     14.80 o 
   7  -6   7      331.93      345.80     10.27 o 
   8  -6   7        8.40        9.53      3.78 o 
   9  -6   7       14.95       13.47      6.49 o 
  -8  -5   7      101.29       98.53     10.84 o 
  -7  -5   7      778.54      757.03     18.19 o 
  -6  -5   7      171.74      174.17     13.92 o 
  -5  -5   7       15.10       10.74      2.76 o 
  -4  -5   7      691.26      665.81     15.05 o 
  -3  -5   7      948.93      906.00     20.35 o 
  -2  -5   7      979.32     1006.23     13.75 o 
  -1  -5   7       99.25       98.19      4.12 o 
   0  -5   7     2698.76     2690.92     34.63 o 
   1  -5   7     1386.58     1362.46     31.00 o 
   2  -5   7     1022.38     1053.40     14.63 o 
   3  -5   7       13.04        8.04      1.94 o 
   4  -5   7      710.91      719.40     13.54 o 
   5  -5   7      274.72      285.09      8.37 o 
   6  -5   7      467.62      449.14     11.25 o 
   7  -5   7        2.33        0.51      2.75 o 
   8  -5   7      191.86      193.22     11.82 o 
   9  -5   7       94.92       87.98     12.29 o 
  -9  -4   7      181.22      178.84     15.05 o 
  -8  -4   7      316.72      321.70     16.88 o 
  -7  -4   7       72.20       79.33      6.61 o 
  -6  -4   7       27.73       29.14      4.21 o 
  -5  -4   7       93.24      102.47      6.26 o 
  -4  -4   7     1400.89     1408.40     26.67 o 
  -3  -4   7     1267.70     1223.25     17.06 o 
  -2  -4   7        8.63        5.07      1.63 o 
  -1  -4   7      861.22      884.80     13.91 o 
   0  -4   7     3119.51     3042.51     35.89 o 
   1  -4   7      100.15       96.69      4.35 o 
   2  -4   7      479.37      487.42      8.92 o 
   3  -4   7      823.53      799.87     14.04 o 
   4  -4   7      874.62      851.81     15.09 o 
   5  -4   7      165.31      156.25      6.46 o 
   6  -4   7        0.02       -0.92      2.46 o 
   7  -4   7      134.66      155.06     15.20 o 
   8  -4   7      352.66      329.57     19.78 o 
  -9  -3   7      235.54      227.82     16.64 o 
  -8  -3   7       46.51       33.99      7.72 o 
  -7  -3   7      271.08      255.98     15.64 o 
  -6  -3   7      437.56      449.22     15.06 o 
  -5  -3   7     1152.23     1189.66     58.95 o 
  -4  -3   7      323.39      351.66     11.83 o 
  -3  -3   7        8.10        8.34      1.81 o 
  -2  -3   7      439.18      453.59      7.84 o 
  -1  -3   7     2508.74     2529.69     36.75 o 
   0  -3   7      112.56       95.69      5.29 o 
   1  -3   7      621.08      627.44      9.37 o 
   2  -3   7       40.31       41.85      2.69 o 
   3  -3   7     1437.55     1411.02     20.27 o 
   4  -3   7      126.34      130.78      5.41 o 
   5  -3   7       14.46       10.72      2.54 o 
   6  -3   7      185.92      182.26      7.23 o 
   7  -3   7      200.94      209.45     11.56 o 
   8  -3   7      106.73       93.52     12.65 o 
  -9  -2   7        4.68        6.52      6.13 o 
  -8  -2   7      194.74      196.05     15.57 o 
  -7  -2   7      862.63      835.43     30.60 o 
  -6  -2   7      613.97      620.09     24.49 o 
  -5  -2   7       80.52       90.73      5.70 o 
  -4  -2   7      605.00      609.70     10.30 o 
  -3  -2   7     2180.96     2184.10     24.78 o 
  -2  -2   7     1403.82     1463.26     16.53 o 
  -1  -2   7      443.42      466.28      7.67 o 
   0  -2   7      104.81       88.57      3.88 o 
   1  -2   7     2804.72     2764.93     25.63 o 
   2  -2   7     1184.90     1220.74     14.07 o 
   3  -2   7      959.76      943.47     14.28 o 
   4  -2   7      417.17      419.85      9.92 o 
   5  -2   7      398.53      397.50     10.04 o 
   6  -2   7      211.80      214.07      8.99 o 
   7  -2   7      119.17      128.21     13.78 o 
   8  -2   7        0.04       -1.00      6.26 o 
  -9  -1   7       38.67       19.40      7.51 o 
  -8  -1   7      394.20      379.29     20.73 o 
  -7  -1   7      792.94      807.34     21.69 o 
  -6  -1   7       58.05       46.11      5.75 o 
  -5  -1   7      712.07      704.10     12.99 o 
  -4  -1   7     2148.78     2260.26     29.36 o 
  -3  -1   7     1152.99     1124.11     14.01 o 
  -2  -1   7      287.42      271.95      5.75 o 
  -1  -1   7      175.65      169.54      4.10 o 
   0  -1   7     2494.81     2469.76     24.85 o 
   1  -1   7     2449.65     2504.62     23.87 o 
   2  -1   7       86.04       77.41      3.64 o 
   3  -1   7       83.23       88.78      4.02 o 
   4  -1   7     1701.67     1631.34     21.63 o 
   5  -1   7      672.32      646.22     19.08 o 
   6  -1   7       47.94       53.77      6.90 o 
   7  -1   7       85.28       88.69     12.01 o 
   8  -1   7      201.80      221.20     17.94 o 
  -9   0   7      446.77      513.63     26.74 o 
  -8   0   7      644.28      666.15     29.06 o 
  -7   0   7      102.83      104.89     11.94 o 
  -6   0   7      854.03      855.71     17.94 o 
  -5   0   7     1190.12     1216.32     18.88 o 
  -4   0   7     1135.59     1166.10     14.97 o 
  -3   0   7        0.69        2.33      1.46 o 
  -2   0   7     1255.34     1280.13     16.71 o 
  -1   0   7      839.56      866.32     11.49 o 
   0   0   7     2192.93     2163.41     24.73 o 
   1   0   7      298.58      326.96      7.71 o 
   2   0   7      441.06      434.32      9.53 o 
   3   0   7      726.50      725.34     12.60 o 
   4   0   7     1928.84     1945.53     28.02 o 
   5   0   7        0.81       -0.52      2.99 o 
   6   0   7      310.38      352.17     19.20 o 
   7   0   7      284.09      301.20     18.58 o 
  -9   1   7      397.52      437.03     23.77 o 
  -8   1   7       20.33       16.49      6.47 o 
  -7   1   7       97.38      104.02      8.52 o 
  -6   1   7     1134.69     1138.61     22.72 o 
  -5   1   7      282.67      278.60      8.96 o 
  -4   1   7       89.72       89.02      7.51 o 
  -3   1   7      259.58      271.28      6.79 o 
  -2   1   7     1290.93     1281.69     19.26 o 
  -1   1   7      587.63      569.14     11.25 o 
   0   1   7       27.72       33.80      5.58 o 
   1   1   7      226.96      227.97      6.25 o 
   2   1   7     1115.67     1116.01     17.00 o 
   3   1   7      444.03      452.76      9.60 o 
   4   1   7      229.19      221.04      9.45 o 
   5   1   7       47.13       40.45     10.10 o 
   6   1   7      309.21      314.75     17.79 o 
   7   1   7      212.46      236.28     16.56 o 
  -9   2   7        2.01        5.04      5.93 o 
  -8   2   7      130.11      140.30     13.04 o 
  -7   2   7     1146.98     1179.22     23.38 o 
  -6   2   7     1004.40      993.43     16.13 o 
  -5   2   7      414.65      450.25     12.05 o 
  -4   2   7       64.45       64.93      4.94 o 
  -3   2   7     5837.37     5735.67     58.25 o 
  -2   2   7      793.82      780.82     13.90 o 
  -1   2   7        0.46       -0.11      1.49 o 
   0   2   7      426.94      416.00     10.58 o 
   1   2   7     1566.45     1524.88     22.97 o 
   2   2   7      539.09      550.52     10.56 o 
   3   2   7      103.08       97.07      9.41 o 
   4   2   7        3.70        1.74      3.75 o 
   5   2   7      272.83      266.87     11.90 o 
   6   2   7      335.03      323.13     17.53 o 
  -9   3   7      198.22      201.87     15.03 o 
  -8   3   7      162.20      149.71     11.81 o 
  -7   3   7      410.39      419.73     11.24 o 
  -6   3   7       33.22       34.90      3.55 o 
  -5   3   7      783.60      744.61     13.07 o 
  -4   3   7     1424.56     1404.16     19.41 o 
  -3   3   7     2668.53     2560.11     29.86 o 
  -2   3   7      110.37      106.37      4.98 o 
  -1   3   7      184.94      183.78      6.06 o 
   0   3   7      982.42      962.28     14.52 o 
   1   3   7      905.83      862.49     14.99 o 
   2   3   7       34.44       31.26      3.40 o 
   3   3   7      106.02      107.64      6.20 o 
   4   3   7      267.57      290.33     11.48 o 
   5   3   7      279.64      304.76     12.36 o 
   6   3   7        6.62        7.32      6.42 o 
  -9   4   7      282.14      298.69     13.97 o 
  -8   4   7      182.61      190.30      8.22 o 
  -7   4   7        0.10        4.29      2.46 o 
  -6   4   7      444.93      421.86      9.81 o 
  -5   4   7      345.58      362.37      8.64 o 
  -4   4   7      259.51      253.19      6.80 o 
  -3   4   7      266.00      273.02      6.82 o 
  -2   4   7      246.50      235.04      9.42 o 
  -1   4   7      732.77      745.21     19.84 o 
   0   4   7      721.60      711.81     12.58 o 
   1   4   7      148.20      128.84      5.32 o 
   2   4   7      365.93      357.30      9.54 o 
   3   4   7      659.35      661.23     16.10 o 
   4   4   7      130.07      120.66      7.09 o 
   5   4   7       43.92       35.81      6.79 o 
  -8   5   7        4.37        3.23      2.95 o 
  -7   5   7      373.59      362.87     10.14 o 
  -6   5   7      407.49      417.42      9.44 o 
  -5   5   7       17.29       20.86      2.54 o 
  -4   5   7        0.31        1.50      1.51 o 
  -3   5   7      350.94      323.48      9.70 o 
  -2   5   7      614.78      571.64     15.30 o 
  -1   5   7      591.55      567.68     16.38 o 
   0   5   7       60.77       54.49      5.63 o 
   1   5   7      509.35      528.51     14.79 o 
   2   5   7      498.17      520.73     20.41 o 
   3   5   7      158.19      181.27     16.05 o 
   4   5   7        1.81       -2.71      6.29 o 
  -8   6   7      147.17      129.74     15.16 o 
  -7   6   7      425.67      427.71     15.17 o 
  -6   6   7      185.41      187.43     10.27 o 
  -5   6   7       49.99       44.57      5.60 o 
  -4   6   7      225.99      229.35     10.32 o 
  -3   6   7      223.93      220.34     11.88 o 
  -2   6   7      230.64      249.38     10.14 o 
  -1   6   7      113.38      105.37      7.34 o 
   0   6   7      244.16      242.13     10.17 o 
   1   6   7      268.55      274.78     13.16 o 
   2   6   7      229.42      228.07     16.46 o 
   3   6   7        0.13       -4.19      6.06 o 
  -7   7   7      151.45      144.65     12.73 o 
  -6   7   7        0.59       -1.48      3.98 o 
  -5   7   7      507.98      479.71     15.48 o 
  -4   7   7      642.37      612.59     17.36 o 
  -3   7   7       33.55       31.60      5.90 o 
  -2   7   7        1.84        3.53      3.39 o 
  -1   7   7      249.36      242.59     10.42 o 
   0   7   7      175.04      181.27     11.48 o 
   1   7   7       90.49       91.68     11.78 o 
   2   7   7        2.06        3.86      6.03 o 
  -5   8   7      544.95      543.84     20.15 o 
  -4   8   7       63.92       66.91      8.31 o 
  -3   8   7       18.87       12.72      4.85 o 
  -2   8   7      240.51      217.40     12.36 o 
  -1   8   7      418.93      443.97     17.40 o 
   0   8   7       35.95       31.54      8.49 o 
   0 -13   8        4.99       10.61      4.91 o 
   1 -13   8      134.29      124.96      8.97 o 
   2 -13   8      319.68      345.96     12.77 o 
   3 -13   8      129.52      125.11      8.60 o 
   4 -13   8        1.01       -2.15      4.72 o 
  -2 -12   8       73.31       71.95      9.10 o 
  -1 -12   8        6.64        4.03      4.03 o 
   0 -12   8      338.95      351.30     13.27 o 
   1 -12   8      468.93      460.00     18.35 o 
   2 -12   8      168.49      173.27      9.62 o 
   3 -12   8       19.53       10.42      3.84 o 
   4 -12   8      275.11      320.65     11.86 o 
   5 -12   8      448.76      486.62     22.85 o 
   6 -12   8       81.75       95.03     16.59 o 
  -4 -11   8      237.81      271.81     17.53 o 
  -3 -11   8      151.55      180.07     13.47 o 
  -2 -11   8       30.18       28.63      5.75 o 
  -1 -11   8      115.58      112.82      8.27 o 
   0 -11   8      374.48      385.87     13.90 o 
   1 -11   8      129.84      129.96      8.29 o 
   2 -11   8        0.84        1.96      2.86 o 
   3 -11   8      353.20      361.49     29.10 o 
   4 -11   8      561.11      538.09     15.32 o 
   5 -11   8       80.91       87.43      7.39 o 
   6 -11   8       21.05       21.62      8.92 o 
  -5 -10   8      412.04      360.88     21.19 o 
  -4 -10   8       62.62       61.65      9.89 o 
  -3 -10   8       81.87       85.97      8.24 o 
  -2 -10   8      271.66      267.17     31.25 o 
  -1 -10   8      232.93      224.65     10.71 o 
   0 -10   8      288.83      294.72      9.94 o 
   1 -10   8      168.98      162.56      6.24 o 
   2 -10   8      150.72      143.15      8.90 o 
   3 -10   8      366.50      350.63     15.02 o 
   4 -10   8      155.24      172.34      8.83 o 
   5 -10   8        0.09        0.13      2.94 o 
   6 -10   8      230.94      237.04     10.95 o 
   7 -10   8      231.44      250.60     18.89 o 
  -6  -9   8      206.70      210.51     17.84 o 
  -5  -9   8       25.94       12.47      6.49 o 
  -4  -9   8      101.62       78.78      8.40 o 
  -3  -9   8      579.03      570.00     18.84 o 
  -2  -9   8      557.67      548.56     38.43 o 
  -1  -9   8      137.05      135.46      8.69 o 
   0  -9   8       13.86       22.27      6.50 o 
   1  -9   8      623.82      629.90     14.93 o 
   2  -9   8      240.61      219.79     10.34 o 
   3  -9   8      115.97      103.61      6.83 o 
   4  -9   8       62.36       65.08      5.95 o 
   5  -9   8      220.63      228.63     15.68 o 
   6  -9   8      391.37      422.98     13.56 o 
   7  -9   8       32.79       38.38      6.08 o 
   8  -9   8        0.05        3.66      4.65 o 
  -6  -8   8       31.55       14.49      7.18 o 
  -5  -8   8       31.78       26.67      6.24 o 
  -4  -8   8      823.41      804.71     23.76 o 
  -3  -8   8      908.39      854.32     23.51 o 
  -2  -8   8      398.18      390.89     14.82 o 
  -1  -8   8       65.26       76.47      5.67 o 
   0  -8   8     2479.13     2549.90     38.33 o 
   1  -8   8     1725.93     1764.88     29.28 o 
   2  -8   8       44.53       47.80      4.77 o 
   3  -8   8       51.90       58.68      4.53 o 
   4  -8   8      712.52      684.54     13.18 o 
   5  -8   8      412.27      401.18     13.46 o 
   6  -8   8      120.16      119.20      6.04 o 
   7  -8   8        9.01        5.71      3.08 o 
   8  -8   8      191.98      183.84      9.40 o 
  -7  -7   8       23.92       16.67      4.27 o 
  -6  -7   8      122.98      123.41      6.81 o 
  -5  -7   8      419.73      424.43     11.29 o 
  -4  -7   8      437.16      436.48     11.02 o 
  -3  -7   8      106.13      101.28      5.00 o 
  -2  -7   8      683.96      697.81     13.41 o 
  -1  -7   8     3104.44     3106.98     36.34 o 
   0  -7   8      515.31      497.80      9.51 o 
   1  -7   8      285.92      293.25      7.00 o 
   2  -7   8      168.72      169.08      5.04 o 
   3  -7   8     1210.96     1198.17     18.54 o 
   4  -7   8      562.93      527.40     11.40 o 
   5  -7   8      180.11      189.63     14.76 o 
   6  -7   8      143.62      154.67      6.99 o 
   7  -7   8      345.16      326.49     10.26 o 
   8  -7   8      300.19      309.47     13.86 o 
  -7  -6   8      145.26      155.24      9.62 o 
  -6  -6   8      585.12      587.55     12.44 o 
  -5  -6   8      762.27      798.26     14.42 o 
  -4  -6   8      131.51      116.31     12.15 o 
  -3  -6   8      637.78      644.53     14.01 o 
  -2  -6   8      133.18      132.00      8.08 o 
  -1  -6   8      612.11      586.97     10.90 o 
   0  -6   8      105.77      109.07      4.63 o 
   1  -6   8       14.20       15.32      2.28 o 
   2  -6   8     1052.92     1042.29     14.94 o 
   3  -6   8     1399.90     1347.44     23.05 o 
   4  -6   8      125.80      118.38      5.79 o 
   5  -6   8       43.75       34.00      3.81 o 
   6  -6   8      442.98      462.04     11.79 o 
   7  -6   8      310.07      289.06     11.09 o 
   8  -6   8       62.88       64.91      8.37 o 
  -8  -5   8       98.38      106.41     11.63 o 
  -7  -5   8      438.26      455.93     14.08 o 
  -6  -5   8     1013.94     1045.55     21.75 o 
  -5  -5   8        2.21        2.31      2.55 o 
  -4  -5   8      227.88      237.68      7.74 o 
  -3  -5   8      811.83      786.63     25.04 o 
  -2  -5   8     1540.92     1507.72     21.10 o 
  -1  -5   8      230.04      214.09      6.36 o 
   0  -5   8      490.84      507.41     10.34 o 
   1  -5   8     1018.95     1062.38     17.44 o 
   2  -5   8     1588.91     1557.95     20.05 o 
   3  -5   8       62.20       55.60      4.24 o 
   4  -5   8      398.20      420.59     10.32 o 
   5  -5   8      756.92      764.12     15.28 o 
   6  -5   8      194.37      216.62      9.72 o 
   7  -5   8       87.97       87.73      7.18 o 
   8  -5   8       21.72       17.29      5.82 o 
  -7  -4   8      294.97      278.40     16.49 o 
  -6  -4   8      170.41      171.77      9.79 o 
  -5  -4   8      257.95      258.96     10.90 o 
  -4  -4   8      889.94      901.80     21.49 o 
  -3  -4   8     1262.74     1243.61     30.36 o 
  -2  -4   8      440.50      445.68      9.59 o 
  -1  -4   8      649.05      602.76     11.52 o 
   0  -4   8     1399.04     1394.61     22.87 o 
   1  -4   8      950.86      937.39     15.58 o 
   2  -4   8       75.08       74.11      4.05 o 
   3  -4   8      547.02      551.66     11.75 o 
   4  -4   8      320.54      334.87      9.23 o 
   5  -4   8      512.86      479.18     15.87 o 
   6  -4   8       19.15        9.46      3.21 o 
   7  -4   8       29.78       41.36      6.71 o 
   8  -4   8      108.86      122.38     14.13 o 
  -9  -3   8      161.70      139.58     14.52 o 
  -8  -3   8      165.13      155.33     14.21 o 
  -7  -3   8       52.77       40.13      7.95 o 
  -6  -3   8      267.66      246.14     14.98 o 
  -5  -3   8      776.20      765.51     20.31 o 
  -4  -3   8      798.17      776.23     16.38 o 
  -3  -3   8       73.13       71.39      3.73 o 
  -2  -3   8      439.27      425.08      7.59 o 
  -1  -3   8     2317.18     2353.95     26.74 o 
   0  -3   8     1706.37     1705.17     33.10 o 
   1  -3   8      164.02      159.77      5.16 o 
   2  -3   8        0.95        4.21      1.69 o 
   3  -3   8      624.32      585.64     12.04 o 
   4  -3   8      982.24      960.13     23.13 o 
   5  -3   8       17.68       10.91      2.98 o 
   6  -3   8       93.34       84.73      5.95 o 
   7  -3   8      316.27      321.64     14.90 o 
   8  -3   8      140.98      133.12     15.11 o 
  -9  -2   8      147.24      143.26     15.03 o 
  -8  -2   8       20.82       18.61      7.05 o 
  -7  -2   8      293.43      318.04     18.25 o 
  -6  -2   8      175.25      208.67     14.26 o 
  -5  -2   8      442.43      435.42     11.89 o 
  -4  -2   8       15.03       13.77      2.61 o 
  -3  -2   8      842.92      829.45     12.90 o 
  -2  -2   8     1079.39     1086.69     13.77 o 
  -1  -2   8      296.44      292.58      6.86 o 
   0  -2   8       60.96       65.52      3.38 o 
   1  -2   8      420.42      432.70      7.51 o 
   2  -2   8     1137.80     1093.77     25.75 o 
   3  -2   8      376.70      377.87      9.45 o 
   4  -2   8      136.14      131.49      6.21 o 
   5  -2   8      272.23      281.04     11.58 o 
   6  -2   8      227.52      227.90     12.17 o 
   7  -2   8      321.64      350.35     21.06 o 
   8  -2   8       11.93       21.14      9.15 o 
  -9  -1   8       10.06       12.42      7.03 o 
  -8  -1   8      292.16      320.18     14.24 o 
  -7  -1   8      936.04      950.14     40.19 o 
  -6  -1   8      228.70      260.95     12.25 o 
  -5  -1   8        0.23        2.68      2.09 o 
  -4  -1   8     1512.09     1446.86     42.17 o 
  -3  -1   8     1350.26     1328.31     17.90 o 
  -2  -1   8      149.71      136.46      4.43 o 
  -1  -1   8       51.10       46.96      3.31 o 
   0  -1   8      920.53      891.05     13.51 o 
   1  -1   8     1215.60     1250.93     16.04 o 
   2  -1   8      161.27      149.09      7.51 o 
   3  -1   8       20.86       20.17      4.41 o 
   4  -1   8      168.70      171.61      7.97 o 
   5  -1   8      622.72      621.18     19.46 o 
   6  -1   8      178.10      183.88     11.51 o 
   7  -1   8        1.50        1.20      5.73 o 
  -9   0   8      185.92      206.68     17.87 o 
  -8   0   8      712.78      720.59     30.62 o 
  -7   0   8      301.52      307.05     18.22 o 
  -6   0   8       84.43       72.39      7.54 o 
  -5   0   8      251.24      271.00     11.36 o 
  -4   0   8     1202.87     1190.71     19.34 o 
  -3   0   8        4.34        6.30      2.05 o 
  -2   0   8      579.46      566.04     11.76 o 
  -1   0   8      414.83      412.51      9.84 o 
   0   0   8     1627.56     1586.34     23.11 o 
   1   0   8      801.08      801.60     13.46 o 
   2   0   8      164.67      165.54      7.55 o 
   3   0   8      330.83      327.88      8.50 o 
   4   0   8      341.93      352.18     17.66 o 
   5   0   8      120.44      114.34      9.04 o 
   6   0   8       56.62       51.61      9.23 o 
   7   0   8       71.60       65.28     11.09 o 
  -9   1   8      247.75      291.21     20.04 o 
  -8   1   8      220.99      254.60     17.41 o 
  -7   1   8       92.70       86.86      8.32 o 
  -6   1   8      715.20      692.93     16.54 o 
  -5   1   8     1026.70     1034.25     18.10 o 
  -4   1   8     1095.68     1090.31     16.68 o 
  -3   1   8       40.97       35.49      3.62 o 
  -2   1   8       91.75      100.53     12.11 o 
  -1   1   8     1486.27     1497.72     22.33 o 
   0   1   8      979.10      957.16     15.06 o 
   1   1   8      184.79      170.32      6.02 o 
   2   1   8      452.83      460.05     10.03 o 
   3   1   8      870.26      890.30     16.54 o 
   4   1   8      176.40      186.41      9.49 o 
   5   1   8        1.00       -1.10      4.32 o 
   6   1   8      101.27      118.91     12.35 o 
  -9   2   8       18.65       19.40      7.46 o 
  -8   2   8        5.65        6.67      4.39 o 
  -7   2   8      546.50      551.46     18.54 o 
  -6   2   8      584.01      617.07     13.75 o 
  -5   2   8      125.99      117.46      5.51 o 
  -4   2   8        1.20        2.54      1.83 o 
  -3   2   8     2149.10     2070.24     28.68 o 
  -2   2   8     2769.32     2766.03     48.83 o 
  -1   2   8       83.40       85.92      6.34 o 
   0   2   8        1.52       -1.14      1.55 o 
   1   2   8      769.53      731.51     14.21 o 
   2   2   8      476.66      485.75     11.36 o 
   3   2   8      188.55      175.39      8.12 o 
   4   2   8       11.76       10.14      3.42 o 
   5   2   8      231.26      267.24     12.44 o 
   6   2   8      263.10      290.21     17.05 o 
  -8   3   8      261.19      275.85     30.42 o 
  -7   3   8      486.86      509.00     12.88 o 
  -6   3   8      234.06      228.50      7.50 o 
  -5   3   8       33.87       29.70      3.35 o 
  -4   3   8     1117.91     1083.84     16.84 o 
  -3   3   8      486.01      468.10     10.86 o 
  -2   3   8      179.14      173.19      7.45 o 
  -1   3   8      158.79      153.06      6.25 o 
   0   3   8      385.03      405.66     10.31 o 
   1   3   8      511.70      501.29     13.52 o 
   2   3   8      201.48      206.67      7.27 o 
   3   3   8        1.23        0.11      3.34 o 
   4   3   8      257.42      276.78     11.71 o 
   5   3   8      250.29      260.86     12.11 o 
  -8   4   8      190.41      204.06      9.92 o 
  -7   4   8      127.31      142.54      7.16 o 
  -6   4   8      189.98      193.34      7.11 o 
  -5   4   8      428.80      425.22     10.91 o 
  -4   4   8      433.86      437.89      9.71 o 
  -3   4   8      197.59      200.40      6.81 o 
  -2   4   8       59.64       59.61      4.55 o 
  -1   4   8      781.31      764.63     13.98 o 
   0   4   8      820.92      838.29     19.07 o 
   1   4   8      290.61      289.21      7.92 o 
   2   4   8        1.70        2.14      2.45 o 
   3   4   8      326.52      308.43     10.54 o 
   4   4   8      349.26      363.42     17.74 o 
  -8   5   8       31.82       35.41      5.18 o 
  -7   5   8        1.01       -2.44      2.51 o 
  -6   5   8      484.59      477.29     15.24 o 
  -5   5   8      160.59      166.13      8.23 o 
  -4   5   8       10.59       10.93      2.02 o 
  -3   5   8        5.51        7.92      3.25 o 
  -2   5   8      464.96      492.09     17.99 o 
  -1   5   8      395.11      393.34     13.25 o 
   0   5   8       59.28       59.85      6.27 o 
   1   5   8       73.91       52.24      7.45 o 
   2   5   8      439.40      428.68     17.50 o 
   3   5   8      109.13       98.13     13.93 o 
  -7   6   8      370.06      416.38     28.84 o 
  -6   6   8      360.85      377.21     26.60 o 
  -5   6   8        0.47        3.79      3.57 o 
  -4   6   8       21.94       25.95      4.88 o 
  -3   6   8      226.42      230.13     12.69 o 
  -2   6   8      441.10      419.81     14.04 o 
  -1   6   8       39.70       30.79      7.16 o 
   0   6   8       48.89       36.90      5.53 o 
   1   6   8       67.84       73.59     12.04 o 
   2   6   8      179.24      200.90     17.41 o 
  -5   7   8      148.34      141.83     11.54 o 
  -4   7   8      162.20      150.30     11.55 o 
  -3   7   8      308.74      298.67     14.52 o 
  -2   7   8        0.66        1.29      4.24 o 
  -1   7   8       41.43       40.03      9.83 o 
   0   7   8      218.34      246.30     17.59 o 
   1 -13   9       59.36       47.62      7.82 o 
   2 -13   9      236.15      242.32     12.03 o 
   3 -13   9      314.59      335.55     14.28 o 
  -2 -12   9      143.79      127.88     12.17 o 
  -1 -12   9      117.45      102.92     25.39 o 
   0 -12   9      214.71      190.14     13.11 o 
   1 -12   9      188.44      173.51     10.26 o 
   2 -12   9      191.33      215.54     12.36 o 
   3 -12   9       51.32       51.08      6.08 o 
   4 -12   9       95.78       76.59      7.15 o 
   5 -12   9      263.01      287.86     14.25 o 
  -3 -11   9      333.74      352.47     19.78 o 
  -2 -11   9       35.93       23.10      5.36 o 
  -1 -11   9       28.34       41.24      6.18 o 
   0 -11   9      413.09      407.10     19.22 o 
   1 -11   9      194.91      168.28      7.84 o 
   2 -11   9      101.94       86.80      6.76 o 
   3 -11   9      111.86      105.50      7.53 o 
   4 -11   9      406.45      395.66     20.80 o 
   5 -11   9      101.88       94.19      9.74 o 
   6 -11   9       13.04       11.55      5.32 o 
  -4 -10   9      173.32      191.27     16.21 o 
  -3 -10   9       21.65       22.52      5.41 o 
  -2 -10   9       69.83       76.01      8.00 o 
  -1 -10   9      319.18      293.61     12.89 o 
   0 -10   9      301.33      305.24     12.59 o 
   1 -10   9       38.51       34.40      3.86 o 
   2 -10   9       16.32       22.29      4.12 o 
   3 -10   9      367.67      352.40     12.20 o 
   4 -10   9      377.68      399.26     13.97 o 
   5 -10   9       21.69       17.12      4.35 o 
   6 -10   9       32.99       32.14      6.58 o 
  -5  -9   9      111.85       98.79     13.14 o 
  -4  -9   9        0.07       -2.23      3.65 o 
  -3  -9   9      307.30      299.41     16.15 o 
  -2  -9   9      583.21      609.79     19.67 o 
  -1  -9   9      287.79      298.06     10.51 o 
   0  -9   9      120.20      116.72      8.29 o 
   1  -9   9       22.48       16.15      4.82 o 
   2  -9   9      603.24      604.20     15.69 o 
   3  -9   9      344.66      316.86     11.34 o 
   4  -9   9       37.55       32.25      4.85 o 
   5  -9   9       76.97       68.62      4.19 o 
   6  -9   9      205.62      198.77      7.38 o 
   7  -9   9      281.43      290.40     11.93 o 
  -6  -8   9       84.35       64.67     11.50 o 
  -5  -8   9        0.81       -1.95      4.16 o 
  -4  -8   9      321.11      322.00     14.76 o 
  -3  -8   9      646.64      642.62     20.65 o 
  -2  -8   9      254.11      263.99     12.29 o 
  -1  -8   9       90.78       93.29     14.01 o 
   0  -8   9     1425.97     1434.94     25.79 o 
   1  -8   9     1564.01     1502.07     26.71 o 
   2  -8   9       94.39       90.76      4.03 o 
   3  -8   9       26.35       23.72      2.97 o 
   4  -8   9       81.60       84.51      4.95 o 
   5  -8   9      286.72      292.54      8.82 o 
   6  -8   9      106.74      108.35      6.26 o 
   7  -8   9       33.97       32.01      6.70 o 
  -7  -7   9       92.08       84.86      7.46 o 
  -6  -7   9       13.85       12.51      4.11 o 
  -5  -7   9      189.60      186.46      8.13 o 
  -4  -7   9      581.32      587.36     16.98 o 
  -3  -7   9      870.68      868.28     19.53 o 
  -2  -7   9        6.41        9.40      2.49 o 
  -1  -7   9     1021.75     1063.42     17.96 o 
   0  -7   9      406.01      409.28     12.04 o 
   1  -7   9        4.05        5.75      2.09 o 
   2  -7   9       53.22       56.49      3.70 o 
   3  -7   9      623.29      640.31     13.02 o 
   4  -7   9      543.66      562.44     12.55 o 
   5  -7   9       87.71       93.41      5.84 o 
   6  -7   9       14.55       12.29      3.26 o 
   7  -7   9       89.45       83.62      7.27 o 
  -7  -6   9        0.08        0.12      3.20 o 
  -6  -6   9      396.11      369.89     11.65 o 
  -5  -6   9      340.14      351.02     12.94 o 
  -4  -6   9      386.98      374.76     12.90 o 
  -3  -6   9        2.44        3.67      2.32 o 
  -2  -6   9      901.22      892.68     21.24 o 
  -1  -6   9      370.27      380.69      9.01 o 
   0  -6   9     1733.09     1763.26     26.35 o 
   1  -6   9        0.96        1.00      1.79 o 
   2  -6   9      780.60      765.69     16.34 o 
   3  -6   9     1035.57     1060.32     32.40 o 
   4  -6   9      609.55      593.84     13.11 o 
   5  -6   9       87.97       80.20      5.65 o 
   6  -6   9      196.17      182.51      9.19 o 
   7  -6   9      256.71      259.92     11.28 o 
  -8  -5   9      107.06       87.08     11.20 o 
  -7  -5   9      358.37      349.41     18.53 o 
  -6  -5   9      779.56      775.66     40.81 o 
  -5  -5   9      177.77      154.84      7.07 o 
  -4  -5   9       96.97      104.24      5.83 o 
  -3  -5   9      273.19      268.80     11.61 o 
  -2  -5   9     1024.22     1030.61     16.90 o 
  -1  -5   9      623.85      623.37     12.32 o 
   0  -5   9       84.26       85.58      9.31 o 
   1  -5   9      901.53      899.44     15.80 o 
   2  -5   9      881.76      857.10     19.82 o 
   3  -5   9      508.14      491.59     16.59 o 
   4  -5   9      110.89       98.89      5.83 o 
   5  -5   9      516.03      524.12     20.54 o 
   6  -5   9      241.27      257.17     12.16 o 
   7  -5   9       77.82       72.80      7.15 o 
  -8  -4   9      213.78      214.53     15.92 o 
  -7  -4   9      527.38      518.20     23.85 o 
  -6  -4   9      160.04      159.26     12.86 o 
  -5  -4   9      225.61      233.57     10.93 o 
  -4  -4   9     1274.09     1256.23     22.05 o 
  -3  -4   9     1193.14     1207.00     16.89 o 
  -2  -4   9      232.29      217.60      7.91 o 
  -1  -4   9       70.81       70.28      4.53 o 
   0  -4   9      835.16      820.48     14.82 o 
   1  -4   9     1737.06     1692.74     24.56 o 
   2  -4   9      125.72      129.48      5.47 o 
   3  -4   9      152.86      125.17      7.14 o 
   4  -4   9      450.00      425.66     12.74 o 
   5  -4   9      276.67      278.97     14.46 o 
   6  -4   9      184.58      177.45      9.46 o 
   7  -4   9        1.89        5.19      4.92 o 
  -8  -3   9      241.30      239.37     17.10 o 
  -7  -3   9      229.31      229.79     15.92 o 
  -6  -3   9       51.36       48.51      8.66 o 
  -5  -3   9      542.44      552.60     17.25 o 
  -4  -3   9      583.88      659.77     18.70 o 
  -3  -3   9      271.28      276.44      9.16 o 
  -2  -3   9      219.30      224.51      6.36 o 
  -1  -3   9      783.84      731.19     23.38 o 
   0  -3   9     1374.26     1336.58     24.34 o 
   1  -3   9      186.22      171.35      7.18 o 
   2  -3   9      112.39      122.09      5.87 o 
   3  -3   9      149.68      155.83      6.69 o 
   4  -3   9     1628.54     1662.66     25.38 o 
   5  -3   9      223.92      228.60      8.45 o 
   6  -3   9       20.38       15.50      4.26 o 
   7  -3   9       88.92       66.96      8.79 o 
  -8  -2   9       22.45       15.26      7.03 o 
  -7  -2   9       13.85       18.20      6.59 o 
  -6  -2   9      226.56      216.54     15.08 o 
  -5  -2   9      734.21      702.52     24.76 o 
  -4  -2   9      455.29      438.87     10.63 o 
  -3  -2   9      315.85      308.37      7.52 o 
  -2  -2   9      875.71      915.73     14.02 o 
  -1  -2   9     1082.77     1078.57     17.78 o 
   0  -2   9      231.48      249.87      7.64 o 
   1  -2   9      113.51      107.84      5.51 o 
   2  -2   9      429.29      421.18     10.40 o 
   3  -2   9      402.85      401.16     10.32 o 
   4  -2   9      282.19      304.10      9.37 o 
   5  -2   9       11.65        7.53      3.55 o 
   6  -2   9      296.12      279.72     20.51 o 
   7  -2   9      185.91      171.58     16.56 o 
  -8  -1   9       99.83      103.23      9.52 o 
  -7  -1   9      306.95      324.47     13.96 o 
  -6  -1   9      658.20      654.19     16.36 o 
  -5  -1   9       60.98       52.28      4.52 o 
  -4  -1   9       55.14       49.82      4.27 o 
  -3  -1   9     1054.01     1026.89     17.45 o 
  -2  -1   9      306.52      338.61      7.91 o 
  -1  -1   9        0.52        0.69      1.61 o 
   0  -1   9      540.08      528.25     10.38 o 
   1  -1   9      371.34      365.10     15.67 o 
   2  -1   9      379.71      392.09     11.83 o 
   3  -1   9       93.35       93.35      8.95 o 
   4  -1   9        1.08        2.70      2.83 o 
   5  -1   9      131.28      149.34     10.53 o 
   6  -1   9      208.40      183.21     15.85 o 
  -8   0   9      363.44      405.46     23.16 o 
  -7   0   9      308.84      319.26     14.52 o 
  -6   0   9        4.03       -0.41      3.25 o 
  -5   0   9      192.56      181.01     11.04 o 
  -4   0   9      515.74      519.53     14.35 o 
  -3   0   9     1236.93     1222.50     20.27 o 
  -2   0   9       52.43       50.77      4.27 o 
  -1   0   9       14.02        9.61      2.45 o 
   0   0   9      176.94      162.84      6.18 o 
   1   0   9      438.86      427.44      9.82 o 
   2   0   9       19.69       14.96      2.70 o 
   3   0   9      385.46      413.05     12.59 o 
   4   0   9       93.45       89.81      9.96 o 
   5   0   9      183.63      176.32     11.20 o 
   6   0   9       25.64       15.49      6.95 o 
  -8   1   9      344.02      359.25     20.98 o 
  -7   1   9        0.06        1.78      4.79 o 
  -6   1   9      327.18      327.48     11.42 o 
  -5   1   9      614.32      607.69     16.57 o 
  -4   1   9      303.83      318.48     10.25 o 
  -3   1   9      316.68      326.96     10.44 o 
  -2   1   9      198.10      187.68      7.24 o 
  -1   1   9     1748.81     1687.55     25.36 o 
   0   1   9     1448.83     1455.32     25.86 o 
   1   1   9       26.84       23.47      3.36 o 
   2   1   9      369.76      364.92     10.37 o 
   3   1   9      593.87      629.03     14.05 o 
   4   1   9       98.28      107.41      8.74 o 
   5   1   9        8.84        8.31      5.55 o 
  -8   2   9        0.36        0.53      3.99 o 
  -7   2   9      296.61      282.64     13.50 o 
  -6   2   9      414.76      389.34     12.60 o 
  -5   2   9      151.64      158.13      7.32 o 
  -4   2   9        0.93        0.83      2.15 o 
  -3   2   9      128.89      116.91      6.12 o 
  -2   2   9     1605.98     1529.32     23.91 o 
  -1   2   9      302.38      307.63      9.02 o 
   0   2   9        9.01        6.87      4.37 o 
   1   2   9       22.79       31.08      3.76 o 
   2   2   9      910.27      951.64     17.82 o 
   3   2   9      193.73      201.03      9.10 o 
   4   2   9        0.31       -0.39      3.54 o 
   5   2   9       30.53       13.80      6.21 o 
  -8   3   9       76.27       57.07      7.82 o 
  -7   3   9      646.65      674.12     17.69 o 
  -6   3   9      145.47      126.15      6.89 o 
  -5   3   9        0.01        0.23      2.09 o 
  -4   3   9      412.19      406.14     15.57 o 
  -3   3   9      620.81      620.94     23.59 o 
  -2   3   9      186.29      194.61     13.29 o 
  -1   3   9        7.93        8.71      2.65 o 
   0   3   9       90.16       90.89      5.47 o 
   1   3   9      320.23      331.32      9.55 o 
   2   3   9      516.53      542.07     14.23 o 
   3   3   9       71.59       68.94      6.03 o 
   4   3   9       77.23       67.20      7.00 o 
  -7   4   9      307.67      307.83     11.15 o 
  -6   4   9        4.92        5.41      2.97 o 
  -5   4   9      258.66      245.78      8.59 o 
  -4   4   9      467.38      454.14     11.23 o 
  -3   4   9      173.96      170.12      6.81 o 
  -2   4   9       19.63       13.90      3.11 o 
  -1   4   9      268.95      268.23      8.02 o 
   0   4   9      158.25      148.69      9.96 o 
   1   4   9      319.22      320.20     12.86 o 
   2   4   9        0.62       -1.04      2.55 o 
   3   4   9      139.50      136.14      9.94 o 
  -7   5   9       15.90       14.98      5.09 o 
  -6   5   9      160.32      162.46     11.24 o 
  -5   5   9      701.32      724.00     14.17 o 
  -4   5   9      292.02      292.07     12.29 o 
  -3   5   9        5.35        3.23      3.50 o 
  -2   5   9       57.05       52.89      6.16 o 
  -1   5   9      452.20      472.65     15.35 o 
   0   5   9      102.28      104.37      8.31 o 
   1   5   9        1.97        4.26      4.70 o 
   2   5   9       84.28       83.68     12.86 o 
  -5   6   9       97.64       76.95     10.70 o 
  -4   6   9        6.77        5.56      4.97 o 
  -3   6   9      236.95      267.39     14.52 o 
  -2   6   9      282.69      261.47     23.73 o 
  -1   6   9      200.98      182.56     15.25 o 
   0   6   9        0.00        0.84      5.52 o 
  -1 -12  10      239.20      272.01     16.92 o 
   0 -12  10        0.09       -3.01      4.15 o 
   1 -12  10      147.86      166.87     23.30 o 
   2 -12  10      193.28      212.16     12.12 o 
   3 -12  10      111.80       97.12      7.96 o 
   4 -12  10        0.04        0.46      4.55 o 
  -3 -11  10      358.53      389.69     21.93 o 
  -2 -11  10      118.38      117.47     12.86 o 
  -1 -11  10       67.04       50.12      9.07 o 
   0 -11  10      152.82      156.94     13.14 o 
   1 -11  10      441.24      450.55     19.32 o 
   2 -11  10       93.85       91.28      7.44 o 
   3 -11  10        6.78        3.84      3.61 o 
   4 -11  10       78.42       75.04      7.41 o 
   5 -11  10      137.22      140.90     11.52 o 
  -4 -10  10      368.19      385.70     22.80 o 
  -3 -10  10       18.81       24.54      7.46 o 
  -2 -10  10        4.85        2.68      4.81 o 
  -1 -10  10      315.80      316.10     18.12 o 
   0 -10  10      453.39      442.41     16.23 o 
   1 -10  10      301.96      309.43     11.91 o 
   2 -10  10       13.43       10.65      3.84 o 
   3 -10  10      129.36      118.12      8.23 o 
   4 -10  10      306.41      304.63     16.68 o 
   5 -10  10       91.59       81.12      9.24 o 
   6 -10  10        1.17       -0.75      4.54 o 
  -5  -9  10      206.30      160.36     16.18 o 
  -4  -9  10      103.48      105.28     13.11 o 
  -3  -9  10       30.02       33.41      7.87 o 
  -2  -9  10      207.70      165.99     14.47 o 
  -1  -9  10      347.10      385.34     21.13 o 
   0  -9  10      118.65       96.54     16.52 o 
   1  -9  10        1.83        2.66      2.49 o 
   2  -9  10      938.29      915.19     32.33 o 
   3  -9  10      982.29     1000.19     15.91 o 
   4  -9  10       71.28       59.33      5.85 o 
   5  -9  10        8.01        9.54      2.88 o 
   6  -9  10      121.49      140.84      7.59 o 
  -6  -8  10       92.91      109.06     15.18 o 
  -5  -8  10       10.24       10.77      3.44 o 
  -4  -8  10       59.32       56.84      4.79 o 
  -3  -8  10      417.79      435.50     23.73 o 
  -2  -8  10       90.78       89.79      5.46 o 
  -1  -8  10      250.86      260.00      8.34 o 
   0  -8  10      304.87      338.65      8.36 o 
   1  -8  10      406.67      437.02      9.86 o 
   2  -8  10       71.54       76.94      4.33 o 
   3  -8  10       11.25       10.04      3.30 o 
   4  -8  10       66.40       70.60      5.11 o 
   5  -8  10      128.44      156.19      7.82 o 
   6  -8  10      187.99      187.56     10.58 o 
   7  -8  10       55.58       55.18      7.40 o 
  -6  -7  10       55.81       60.27      7.22 o 
  -5  -7  10       73.40       79.49      8.26 o 
  -4  -7  10      409.62      409.68     13.66 o 
  -3  -7  10      576.66      585.30     16.27 o 
  -2  -7  10       40.25       37.12      4.08 o 
  -1  -7  10      150.28      164.57      6.40 o 
   0  -7  10      887.64      908.40     19.86 o 
   1  -7  10        5.76        8.28      2.71 o 
   2  -7  10      142.55      152.88     10.16 o 
   3  -7  10        0.82        0.47      2.16 o 
   4  -7  10      400.91      409.73     11.11 o 
   5  -7  10      121.79      112.85      9.38 o 
   6  -7  10       75.29       66.98      7.61 o 
   7  -7  10        6.68        5.17      4.42 o 
  -7  -6  10       19.28       19.78      4.76 o 
  -6  -6  10      143.89      140.23      9.61 o 
  -5  -6  10      539.30      541.20     33.74 o 
  -4  -6  10      566.12      575.53     17.28 o 
  -3  -6  10       48.38       50.04      6.61 o 
  -2  -6  10      161.49      169.73      7.61 o 
  -1  -6  10      813.06      820.25     15.19 o 
   0  -6  10      796.53      755.63     14.90 o 
   1  -6  10        4.74        6.91      2.48 o 
   2  -6  10       62.18       60.34      4.26 o 
   3  -6  10      611.04      599.48     13.42 o 
   4  -6  10      362.09      373.58     10.65 o 
   5  -6  10        0.24       -1.03      2.77 o 
   6  -6  10      131.66      129.31      9.46 o 
   7  -6  10      187.05      191.18     12.23 o 
  -7  -5  10      350.28      363.41     19.86 o 
  -6  -5  10      228.50      203.54     17.89 o 
  -5  -5  10      360.74      360.46     16.00 o 
  -4  -5  10       34.28       45.95      5.85 o 
  -3  -5  10      473.10      483.92     15.63 o 
  -2  -5  10      480.05      443.77     10.73 o 
  -1  -5  10     1258.84     1246.33     20.21 o 
   0  -5  10       64.50       57.94      4.48 o 
   1  -5  10      307.13      303.63     10.58 o 
   2  -5  10      425.94      433.75      9.86 o 
   3  -5  10      943.17      896.67     19.96 o 
   4  -5  10        1.87        2.12      2.77 o 
   5  -5  10      148.44      161.04     15.92 o 
   6  -5  10       61.75       71.26      7.15 o 
   7  -5  10      182.70      172.04     15.77 o 
  -7  -4  10      567.84      567.00     25.89 o 
  -6  -4  10      146.96      146.13     13.11 o 
  -5  -4  10        0.03        0.99      3.02 o 
  -4  -4  10      476.34      446.44     12.40 o 
  -3  -4  10      678.32      713.93     14.40 o 
  -2  -4  10      160.51      163.10      6.75 o 
  -1  -4  10       50.18       43.01      4.03 o 
   0  -4  10      289.21      301.47     11.40 o 
   1  -4  10     1495.57     1515.29     27.34 o 
   2  -4  10      492.60      505.93     13.98 o 
   3  -4  10       79.56       71.10      9.79 o 
   4  -4  10       53.83       50.58      5.66 o 
   5  -4  10      519.81      517.14     15.45 o 
   6  -4  10      148.37      127.32      8.93 o 
   7  -4  10      111.20      126.65     14.88 o 
  -8  -3  10      385.81      382.56     22.34 o 
  -7  -3  10      407.41      423.02     22.65 o 
  -6  -3  10        5.32        7.44      5.24 o 
  -5  -3  10      128.98      148.10     11.13 o 
  -4  -3  10      719.90      772.29     17.25 o 
  -3  -3  10      338.38      335.83      9.25 o 
  -2  -3  10       16.26        8.73      2.52 o 
  -1  -3  10      454.77      460.96     11.00 o 
   0  -3  10      784.07      779.19     15.03 o 
   1  -3  10      621.76      616.73     19.77 o 
   2  -3  10       10.46       11.23      2.88 o 
   3  -3  10      204.93      193.25      7.62 o 
   4  -3  10      289.55      279.07     11.48 o 
   5  -3  10      348.07      337.37     10.73 o 
   6  -3  10        0.58        0.55      3.65 o 
  -8  -2  10      228.64      257.52     18.58 o 
  -7  -2  10        0.11       -0.33      5.42 o 
  -6  -2  10      303.38      325.66     18.99 o 
  -5  -2  10      462.28      484.54     13.80 o 
  -4  -2  10     1375.14     1310.60     25.11 o 
  -3  -2  10        0.05        1.04      1.89 o 
  -2  -2  10      686.38      652.69     13.60 o 
  -1  -2  10      422.88      409.78     10.78 o 
   0  -2  10      547.00      535.45     23.68 o 
   1  -2  10       24.17       19.07      3.17 o 
   2  -2  10      539.84      554.37     12.77 o 
   3  -2  10      237.72      215.55      9.97 o 
   4  -2  10      248.73      254.03     10.66 o 
   5  -2  10       10.73        7.39      3.89 o 
   6  -2  10       82.52       90.22     10.18 o 
  -8  -1  10        0.18        6.44      6.85 o 
  -7  -1  10       76.79       87.90     12.32 o 
  -6  -1  10      409.84      397.60     18.99 o 
  -5  -1  10      270.70      296.84     15.60 o 
  -4  -1  10       35.88       43.70      5.18 o 
  -3  -1  10      283.75      290.67     10.55 o 
  -2  -1  10      898.07      845.60     19.66 o 
  -1  -1  10       19.19       19.14      3.61 o 
   0  -1  10       59.04       51.57      5.93 o 
   1  -1  10       91.53       95.48      8.48 o 
   2  -1  10      219.90      212.86      9.31 o 
   3  -1  10      177.71      182.55      9.17 o 
   4  -1  10       40.93       44.15      5.88 o 
   5  -1  10      148.34      135.84     16.35 o 
   6  -1  10      143.47      150.27     15.26 o 
  -8   0  10      150.69      132.17     14.85 o 
  -7   0  10      338.75      335.48     15.57 o 
  -6   0  10      142.54      150.93     17.92 o 
  -5   0  10       36.33       27.22      4.44 o 
  -4   0  10      227.86      214.56      9.25 o 
  -3   0  10     1066.00      998.88     21.33 o 
  -2   0  10      374.43      389.55     25.91 o 
  -1   0  10        0.02        1.72      2.40 o 
   0   0  10        9.85        2.38      3.32 o 
   1   0  10     1470.71     1455.87     27.29 o 
   2   0  10      284.15      283.38     10.68 o 
   3   0  10        0.26        1.15      2.97 o 
   4   0  10       73.92       67.26      7.99 o 
   5   0  10      215.00      223.42     13.05 o 
  -8   1  10      236.66      236.38     17.25 o 
  -7   1  10       39.35       28.09      6.35 o 
  -6   1  10       35.27       26.82      5.73 o 
  -5   1  10      359.75      376.90     12.63 o 
  -4   1  10      136.05      139.79      8.10 o 
  -3   1  10      126.03      132.02     11.36 o 
  -2   1  10       39.26       31.64      3.89 o 
  -1   1  10      717.95      720.92     15.19 o 
   0   1  10      781.00      773.89     15.91 o 
   1   1  10      254.41      251.18     11.72 o 
   2   1  10      190.02      178.68      7.98 o 
   3   1  10       44.93       37.64      5.14 o 
   4   1  10      172.99      156.35     19.59 o 
   5   1  10       23.75       12.68      6.47 o 
  -7   2  10        9.14        6.28      5.30 o 
  -6   2  10      420.24      418.34     20.56 o 
  -5   2  10      321.81      321.35     11.67 o 
  -4   2  10       57.65       53.70      4.93 o 
  -3   2  10        1.60        3.36      2.41 o 
  -2   2  10      435.59      438.07     11.56 o 
  -1   2  10      327.58      334.76      9.90 o 
   0   2  10       41.60       46.65      4.67 o 
   1   2  10       26.28       28.04      3.88 o 
   2   2  10      206.85      216.17     11.75 o 
   3   2  10      128.42      112.26      7.76 o 
   4   2  10       82.20       81.23     10.10 o 
  -7   3  10      128.59      119.99      9.95 o 
  -6   3  10      544.95      569.48     18.53 o 
  -5   3  10        1.12        0.70      2.69 o 
  -4   3  10       39.04       36.64      5.38 o 
  -3   3  10      209.17      195.64      7.95 o 
  -2   3  10      367.76      385.62     10.66 o 
  -1   3  10       20.31       17.13      3.34 o 
   0   3  10       25.16       29.49      3.95 o 
   1   3  10      315.01      318.20      9.79 o 
   2   3  10      249.86      253.49     23.35 o 
   3   3  10       78.38       73.44      7.37 o 
  -6   4  10      214.25      235.01     10.16 o 
  -5   4  10      107.87       93.68      7.36 o 
  -4   4  10      286.92      267.04      8.97 o 
  -3   4  10      275.66      286.91      9.00 o 
  -2   4  10       52.34       55.35      5.16 o 
  -1   4  10       34.18       28.04      3.69 o 
   0   4  10      121.31      134.29      6.26 o 
   1   4  10      103.77      109.56      6.70 o 
   2   4  10       93.00      106.56     15.13 o 
  -5   5  10      573.68      589.44     22.96 o 
  -4   5  10      241.96      264.89     20.06 o 
  -3   5  10       20.14       23.19      6.49 o 
  -2   5  10       74.12       41.10      7.30 o 
  -1   5  10      180.21      191.84     13.33 o 
   0   5  10      283.79      307.81     15.90 o 
   1 -12  11      122.29      121.60     12.58 o 
   2 -12  11      201.33      177.97     12.15 o 
  -2 -11  11      216.10      220.28     16.82 o 
  -1 -11  11        8.05        9.66      6.21 o 
   0 -11  11       81.34       89.38     12.68 o 
   1 -11  11      270.59      254.05     10.51 o 
   2 -11  11      219.22      227.69     13.09 o 
   3 -11  11       12.15        4.80      4.34 o 
   4 -11  11        0.24        2.08      4.59 o 
  -3 -10  11      222.34      267.54     19.40 o 
  -2 -10  11       13.73        5.37      6.03 o 
  -1 -10  11      131.06      128.77     13.67 o 
   0 -10  11      407.40      427.62     16.91 o 
   1 -10  11      194.35      206.75      8.52 o 
   2 -10  11       56.07       53.68      6.42 o 
   3 -10  11       91.07      111.09     10.94 o 
   4 -10  11      404.73      431.09     28.36 o 
   5 -10  11      232.87      258.78     15.95 o 
  -4  -9  11       63.00       56.39     11.20 o 
  -3  -9  11       21.19       18.05      7.05 o 
  -2  -9  11      117.61      121.44     13.62 o 
  -1  -9  11      432.61      411.77     16.64 o 
   0  -9  11      153.29      155.70     10.81 o 
   1  -9  11       29.17       26.89      2.50 o 
   2  -9  11      275.01      268.05      7.96 o 
   3  -9  11      879.54      876.53     21.34 o 
   4  -9  11       19.21       20.01      3.55 o 
   5  -9  11       15.44        9.47      5.61 o 
  -5  -8  11       84.24       71.80      6.42 o 
  -4  -8  11        0.27        0.74      3.03 o 
  -3  -8  11       47.80       56.87      7.83 o 
  -2  -8  11      314.36      333.90     10.00 o 
  -1  -8  11      403.66      400.17     11.00 o 
   0  -8  11       72.51       75.12      7.59 o 
   1  -8  11      104.82       93.68      5.00 o 
   2  -8  11      168.13      166.03      9.44 o 
   3  -8  11      120.10      122.41      6.61 o 
   4  -8  11        0.92       -0.74      2.74 o 
   5  -8  11       29.52       31.93      6.33 o 
   6  -8  11      140.29      152.12     10.61 o 
  -6  -7  11      204.72      215.12     11.47 o 
  -5  -7  11        0.39        0.63      3.76 o 
  -4  -7  11      380.87      407.16     24.81 o 
  -3  -7  11      155.77      179.25      9.60 o 
  -2  -7  11      264.14      250.38      9.19 o 
  -1  -7  11       14.69       15.09      3.08 o 
   0  -7  11      155.02      165.09      6.98 o 
   1  -7  11      201.87      214.57      7.87 o 
   2  -7  11      296.88      272.57      9.76 o 
   3  -7  11       76.02       70.13      5.51 o 
   4  -7  11      121.46      132.81      8.40 o 
   5  -7  11      210.80      223.45     10.59 o 
   6  -7  11      167.95      180.12     13.79 o 
  -6  -6  11        8.87       13.01      6.26 o 
  -5  -6  11      384.97      403.62     19.71 o 
  -4  -6  11      631.79      596.07     18.38 o 
  -3  -6  11       38.22       24.99      4.14 o 
  -2  -6  11        8.51       10.34      3.44 o 
  -1  -6  11      458.48      494.40     11.91 o 
   0  -6  11      383.46      405.79     18.87 o 
   1  -6  11       94.72      107.15      6.14 o 
   2  -6  11        0.09       -0.33      2.07 o 
   3  -6  11       71.45       71.75      6.46 o 
   4  -6  11      276.83      288.97     11.28 o 
   5  -6  11       81.79       86.83     10.75 o 
   6  -6  11        0.34        2.05      4.19 o 
  -7  -5  11       53.76       55.41     17.41 o 
  -6  -5  11      128.48      117.17      8.77 o 
  -5  -5  11      332.82      363.92     19.22 o 
  -4  -5  11      203.25      207.89     15.96 o 
  -3  -5  11      223.80      215.71     11.15 o 
  -2  -5  11      756.43      768.41     15.54 o 
  -1  -5  11      547.23      569.14     16.10 o 
   0  -5  11      145.92      138.99      9.36 o 
   1  -5  11       76.95       71.37      6.16 o 
   2  -5  11      367.76      382.19     12.59 o 
   3  -5  11      235.25      246.68     10.42 o 
   4  -5  11      209.69      214.04     10.30 o 
   5  -5  11        8.69        4.71      3.71 o 
   6  -5  11       46.67       52.47      8.01 o 
  -7  -4  11      162.29      130.82     13.90 o 
  -6  -4  11      226.06      233.03     14.86 o 
  -5  -4  11      229.68      227.11     11.05 o 
  -4  -4  11       23.22       39.55     12.09 o 
  -3  -4  11      403.44      437.21     17.96 o 
  -2  -4  11      170.85      193.46      8.76 o 
  -1  -4  11      242.82      249.47      9.89 o 
   0  -4  11       37.06       39.37      4.88 o 
   1  -4  11      624.21      604.43     16.13 o 
   2  -4  11      445.32      419.69     18.97 o 
   3  -4  11        9.66        8.49      3.41 o 
   4  -4  11        3.61        4.84      3.46 o 
   5  -4  11      218.75      240.59     11.44 o 
   6  -4  11      241.15      271.64     22.67 o 
  -7  -3  11      213.00      172.27     15.80 o 
  -6  -3  11       13.88       15.87      6.67 o 
  -5  -3  11       61.10       53.68      6.70 o 
  -4  -3  11      314.70      326.41     13.41 o 
  -3  -3  11      777.50      706.68     17.50 o 
  -2  -3  11      113.27      116.58      7.57 o 
  -1  -3  11       11.62        4.52      2.63 o 
   0  -3  11      986.41      979.79     18.11 o 
   1  -3  11      483.25      488.87     12.22 o 
   2  -3  11       65.85       58.58      5.18 o 
   3  -3  11       88.24      105.30      6.56 o 
   4  -3  11      311.28      347.86     11.10 o 
   5  -3  11      104.62      114.43      9.55 o 
  -7  -2  11       61.01       65.02     11.50 o 
  -6  -2  11      150.75      170.64     18.74 o 
  -5  -2  11      254.06      271.99     10.75 o 
  -4  -2  11      403.74      374.12      9.46 o 
  -3  -2  11      257.19      269.60      7.90 o 
  -2  -2  11      258.61      249.01      8.60 o 
  -1  -2  11      143.55      147.31      7.03 o 
   0  -2  11      727.44      754.15     16.17 o 
   1  -2  11        5.36        4.90      4.30 o 
   2  -2  11      159.83      152.93      8.87 o 
   3  -2  11      124.66      134.47      8.66 o 
   4  -2  11      162.28      171.01      9.95 o 
   5  -2  11       39.52       42.05      9.82 o 
  -7  -1  11       38.14       44.78      9.59 o 
  -6  -1  11      363.63      345.46     15.73 o 
  -5  -1  11      308.54      296.92     18.36 o 
  -4  -1  11       66.86       70.56      6.99 o 
  -3  -1  11      125.38      131.99      8.21 o 
  -2  -1  11      626.32      642.85     16.86 o 
  -1  -1  11      696.27      694.43     17.66 o 
   0  -1  11      255.72      258.71     10.52 o 
   1  -1  11        9.63        5.93      3.12 o 
   2  -1  11       31.28       32.21      5.01 o 
   3  -1  11      548.82      587.24     16.86 o 
   4  -1  11       71.90       72.90      7.28 o 
   5  -1  11       41.10       41.36      9.35 o 
  -7   0  11      597.99      623.26     22.06 o 
  -6   0  11      342.38      365.47     17.13 o 
  -5   0  11        2.19        1.06      3.06 o 
  -4   0  11       35.76       32.30      4.96 o 
  -3   0  11      443.57      421.32     13.53 o 
  -2   0  11      165.03      174.39      8.98 o 
  -1   0  11       10.13        5.62      3.22 o 
   0   0  11       43.17       47.34      5.51 o 
   1   0  11      480.99      464.77     18.28 o 
   2   0  11      696.98      686.27     18.18 o 
   3   0  11       98.04      100.97      8.03 o 
   4   0  11       93.16      111.80     12.70 o 
  -7   1  11      235.79      220.48     23.69 o 
  -6   1  11       32.02       29.48      5.29 o 
  -5   1  11       62.41       50.13      6.42 o 
  -4   1  11      309.00      296.24     16.86 o 
  -3   1  11      256.12      260.65     10.65 o 
  -2   1  11       12.80        9.51      3.64 o 
  -1   1  11       43.98       50.62      6.56 o 
   0   1  11      256.45      256.43     23.39 o 
   1   1  11       62.82       62.10      6.31 o 
   2   1  11        3.68        3.85      3.39 o 
   3   1  11       17.14       22.70      7.21 o 
  -6   2  11      121.50      118.79      8.57 o 
  -5   2  11      147.04      127.03     14.19 o 
  -4   2  11      203.11      210.63     10.04 o 
  -3   2  11        0.26        0.96      2.78 o 
  -2   2  11      178.96      175.23      8.05 o 
  -1   2  11      322.73      337.39     14.51 o 
   0   2  11       92.37      114.06      6.95 o 
   1   2  11        1.56        5.13      3.31 o 
   2   2  11       51.81       53.90      7.15 o 
  -5   3  11      144.22      154.81     15.14 o 
  -4   3  11       34.21       26.53      4.95 o 
  -3   3  11       47.66       48.68      5.51 o 
  -2   3  11      308.18      316.29     11.18 o 
  -1   3  11      167.76      184.14      9.02 o 
   0   3  11        6.01        3.85      3.40 o 
   1   3  11       54.43       51.60      5.72 o 
  -4   4  11      138.34      150.81      8.15 o 
  -3   4  11      454.53      471.97     15.92 o 
  -2   4  11      136.77      151.72      7.74 o 
  -1   4  11        0.08        1.57      3.16 o 
   0 -11  12       30.22       42.35      9.70 o 
   1 -11  12      101.13       89.42      7.83 o 
   2 -11  12      270.63      278.74     15.09 o 
  -2 -10  12       25.35       17.51      7.69 o 
  -1 -10  12        8.29       13.11      6.88 o 
   0 -10  12      228.83      228.29     13.71 o 
   1 -10  12      141.78      132.50      8.86 o 
   2 -10  12       42.83       44.60      7.28 o 
   3 -10  12        7.10        5.51      4.91 o 
   4 -10  12      287.99      310.76     42.95 o 
  -3  -9  12       44.50       28.53      9.25 o 
  -2  -9  12       18.59       16.10      7.31 o 
  -1  -9  12      236.69      245.79      8.03 o 
   0  -9  12      297.69      284.87      9.36 o 
   1  -9  12       79.86       72.31      5.69 o 
   2  -9  12        4.02        9.67      3.22 o 
   3  -9  12      169.35      156.46      7.27 o 
   4  -9  12       68.95       75.62      6.32 o 
  -4  -8  12       81.40       73.42      6.98 o 
  -3  -8  12        0.37        3.32      3.68 o 
  -2  -8  12      275.96      298.49     14.13 o 
  -1  -8  12      324.60      350.00     11.26 o 
   0  -8  12      179.41      170.56      8.71 o 
   1  -8  12       88.89       97.97      5.59 o 
   2  -8  12      275.01      296.80     16.92 o 
   3  -8  12      153.76      153.44      7.68 o 
   4  -8  12      143.93      143.01      8.72 o 
   5  -8  12        5.61        2.11      4.46 o 
  -5  -7  12       60.61       44.76      8.54 o 
  -4  -7  12      156.14      173.04     17.47 o 
  -3  -7  12      254.34      293.59     12.75 o 
  -2  -7  12      277.02      286.43     10.98 o 
  -1  -7  12      135.49      154.58      9.92 o 
   0  -7  12        9.87        8.85      3.02 o 
   1  -7  12      339.33      346.52      9.39 o 
   2  -7  12      216.05      233.55      9.01 o 
   3  -7  12      104.19       90.76      7.52 o 
   4  -7  12        4.21       -2.40      3.67 o 
   5  -7  12      233.18      251.87     33.11 o 
  -5  -6  12      123.62      111.24     12.06 o 
  -4  -6  12      235.99      228.92     15.16 o 
  -3  -6  12      104.73      108.82     19.53 o 
  -2  -6  12        2.96        3.27      3.64 o 
  -1  -6  12       91.15       82.57      6.56 o 
   0  -6  12      338.77      327.85     20.38 o 
   1  -6  12      287.88      299.79     11.33 o 
   2  -6  12        4.11       -0.50      2.97 o 
   3  -6  12        0.72        2.80      3.26 o 
   4  -6  12      171.68      177.66     11.81 o 
   5  -6  12      243.03      222.12     17.37 o 
  -6  -5  12      132.66      131.74     13.60 o 
  -5  -5  12      276.35      262.27     17.13 o 
  -4  -5  12      262.77      251.56     23.71 o 
  -3  -5  12        9.02        6.55      4.06 o 
  -2  -5  12      198.26      184.08     19.59 o 
  -1  -5  12      202.04      210.50      9.65 o 
   0  -5  12       11.28        7.64      3.79 o 
   1  -5  12        5.61        2.21      2.96 o 
   2  -5  12      102.38      105.86     10.39 o 
   3  -5  12      146.35      164.66      9.66 o 
   4  -5  12      131.24      110.60     12.55 o 
   5  -5  12       22.49       24.12      6.19 o 
  -6  -4  12      150.45      147.86     18.31 o 
  -5  -4  12      154.98      142.13     10.79 o 
  -4  -4  12       37.27       40.98      6.59 o 
  -3  -4  12      292.94      312.30     11.64 o 
  -2  -4  12      349.89      373.18     13.98 o 
  -1  -4  12      207.03      207.98      9.76 o 
   0  -4  12       26.60       20.56      4.22 o 
   1  -4  12      165.34      174.23      9.59 o 
   2  -4  12      286.49      295.78     11.81 o 
   3  -4  12      143.76      148.52      9.45 o 
   4  -4  12        0.08        1.83      3.99 o 
   5  -4  12       44.41       43.61      7.51 o 
  -6  -3  12       77.51       76.64     11.63 o 
  -5  -3  12        0.84        2.52      3.44 o 
  -4  -3  12       87.29       94.88      9.33 o 
  -3  -3  12      448.29      492.91     15.14 o 
  -2  -3  12      461.36      454.43     22.62 o 
  -1  -3  12        0.64       -0.78      2.36 o 
   0  -3  12      102.84       94.88      6.63 o 
   1  -3  12      468.15      492.10     17.01 o 
   2  -3  12       85.84       74.67      6.82 o 
   3  -3  12       22.91       12.26      3.84 o 
   4  -3  12      162.16      190.94     12.94 o 
  -6  -2  12        2.35        2.83      3.93 o 
  -5  -2  12       85.53       69.67      5.88 o 
  -4  -2  12      198.02      194.71      7.48 o 
  -3  -2  12      209.47      199.07      9.19 o 
  -2  -2  12        8.59       11.46      4.23 o 
  -1  -2  12      358.98      389.48     13.55 o 
   0  -2  12      229.76      217.14     13.16 o 
   1  -2  12      395.74      382.87     13.61 o 
   2  -2  12        0.23       -1.65      3.21 o 
   3  -2  12       26.58       26.22      6.21 o 
   4  -2  12       16.47       19.45      5.86 o 
  -6  -1  12      233.29      279.56     22.71 o 
  -5  -1  12      423.47      464.02     44.83 o 
  -4  -1  12      199.91      195.71     10.12 o 
  -3  -1  12       11.79       12.68      4.23 o 
  -2  -1  12      166.41      151.32      9.13 o 
  -1  -1  12      407.94      419.36     14.10 o 
   0  -1  12       89.62       94.10      7.90 o 
   1  -1  12        0.85       -2.43      2.94 o 
   2  -1  12      129.33      132.02      9.07 o 
   3  -1  12      414.11      411.23     29.29 o 
  -6   0  12      309.55      334.47     16.54 o 
  -5   0  12       46.95       38.27      6.04 o 
  -4   0  12       60.20       65.37      6.91 o 
  -3   0  12      156.74      165.73      9.67 o 
  -2   0  12      255.47      284.62     11.81 o 
  -1   0  12       62.32       51.91     10.42 o 
   0   0  12        0.02       -2.28      3.01 o 
   1   0  12      100.91       92.10      7.87 o 
   2   0  12      362.77      373.53     16.16 o 
   3   0  12       35.50       42.34     12.52 o 
  -5   1  12        2.70       -0.54      4.69 o 
  -4   1  12      148.79      148.66     11.32 o 
  -3   1  12      247.25      259.19     12.42 o 
  -2   1  12       56.80       52.20      6.44 o 
  -1   1  12        0.37        1.72      3.97 o 
   0   1  12      108.96      117.99      9.66 o 
   1   1  12      154.90      159.64     11.22 o 
   2   1  12       67.65       75.83     10.67 o 
  -4   2  12      234.53      242.11     13.10 o 
  -3   2  12       65.69       72.00      8.13 o 
  -2   2  12        8.49        9.54      6.02 o 
  -1   2  12       44.68       32.88      6.31 o 
   0   2  12      167.04      174.24     11.08 o 
   0 -10  13       87.16      104.19     10.84 o 
   1 -10  13      155.93      163.52     10.29 o 
  -2  -9  13       17.34       13.62      4.14 o 
  -1  -9  13       45.25       44.59      4.91 o 
   0  -9  13      276.85      293.30     10.22 o 
   1  -9  13       77.68       68.14      4.91 o 
   2  -9  13       14.48       16.33      4.14 o 
   3  -9  13       12.01        8.24      4.02 o 
  -3  -8  13        0.05        0.91      4.72 o 
  -2  -8  13      188.15      205.08      9.68 o 
  -1  -8  13      342.14      364.63     12.25 o 
   0  -8  13      201.01      205.23      8.69 o 
   1  -8  13        8.62        8.96      3.18 o 
   2  -8  13       65.44       70.41      6.91 o 
   3  -8  13      122.82      138.34     10.19 o 
  -4  -7  13       14.57       20.81      6.85 o 
  -3  -7  13      346.16      384.26     15.53 o 
  -2  -7  13      136.87      128.66      9.77 o 
  -1  -7  13      162.99      129.34     26.70 o 
   0  -7  13        1.37        6.94      3.77 o 
   1  -7  13      321.11      343.91     12.74 o 
   2  -7  13      229.06      228.15     10.85 o 
   3  -7  13       84.17       60.25      7.81 o 
  -4  -6  13       79.65       79.52     11.12 o 
  -3  -6  13      308.62      327.50     17.71 o 
  -2  -6  13       30.96       30.88      6.18 o 
  -1  -6  13       25.29       27.83      4.99 o 
   0  -6  13      205.80      238.57     12.44 o 
   1  -6  13      273.40      283.97     12.02 o 
   2  -6  13       33.29       37.00      5.88 o 
   3  -6  13        4.53        4.43      5.05 o 
   4  -6  13       55.50       41.56     11.55 o 
  -5  -5  13       75.46       52.65     10.05 o 
  -4  -5  13      152.37      146.32     11.01 o 
  -3  -5  13      108.25       96.20      9.46 o 
  -2  -5  13       35.03       35.07      5.47 o 
  -1  -5  13       15.87       17.12      4.29 o 
   0  -5  13      205.41      240.36     12.24 o 
   1  -5  13       70.21       62.79      6.73 o 
   2  -5  13       14.00        7.97      4.66 o 
   3  -5  13       93.21       74.73      8.85 o 
  -5  -4  13      101.18       98.79     12.98 o 
  -4  -4  13       45.78       47.96      7.74 o 
  -3  -4  13       34.38       29.74      6.20 o 
  -2  -4  13      352.57      369.43     13.48 o 
  -1  -4  13       46.79       52.78      6.55 o 
   0  -4  13      239.43      235.31     11.20 o 
   1  -4  13        4.72        4.43      3.70 o 
   2  -4  13      122.86      104.14      9.90 o 
   3  -4  13       89.80       91.82      9.65 o 
  -5  -3  13       55.93       64.42      8.92 o 
  -4  -3  13       33.39       31.17      6.83 o 
  -3  -3  13      108.22      114.85      8.76 o 
  -2  -3  13      230.50      219.04     11.04 o 
  -1  -3  13        7.89        7.48      3.36 o 
   0  -3  13       21.49       26.91      4.54 o 
   1  -3  13      140.73      143.67      9.80 o 
   2  -3  13      159.48      180.87     12.51 o 
   3  -3  13        6.39        4.09      8.08 o 
  -5  -2  13       40.54       47.76     13.85 o 
  -4  -2  13      185.16      179.52     10.58 o 
  -3  -2  13      287.17      299.02     12.61 o 
  -2  -2  13       60.18       58.98      9.90 o 
  -1  -2  13       96.84      105.72      8.51 o 
   0  -2  13      236.41      261.63     12.13 o 
   1  -2  13      206.03      213.80     20.23 o 
   2  -2  13       22.47       22.05      6.36 o 
  -5  -1  13      262.73      274.59     19.50 o 
  -4  -1  13      159.91      179.12     12.65 o 
  -3  -1  13       17.21       15.13      4.63 o 
  -2  -1  13       87.71       95.56     10.18 o 
  -1  -1  13      216.46      268.08     14.47 o 
   0  -1  13       81.06       97.52      9.95 o 
   1  -1  13        4.16        8.94      5.23 o 
   2  -1  13       75.30       61.86     10.81 o 
  -4   0  13        1.75        6.64      4.78 o 
  -3   0  13       16.64       21.33      5.79 o 
  -2   0  13      188.21      153.79     20.15 o 
  -1   0  13      214.72      208.99     12.74 o 
   0   0  13        4.13        3.40      4.56 o 
  -2   1  13      164.99      153.20     11.39 o 
   0  -8  14      123.43      125.10     10.09 o 
  -2  -7  14      140.91      137.28     45.16 o 
  -1  -7  14      144.06      157.63     11.49 o 
   0  -7  14        5.75        3.05      9.65 o 
   1  -7  14       57.91       56.72      9.67 o 
  -2  -6  14      167.72      172.20     12.20 o 
  -1  -6  14       58.15       47.20      6.43 o 
   0  -6  14       35.35       32.97      6.57 o 
   1  -6  14      159.91      153.79     11.70 o 
  -3  -5  14      109.08      108.66     10.51 o 
  -2  -5  14       19.42       13.60      4.83 o 
  -1  -5  14       49.19       59.22      8.36 o 
   0  -5  14      155.88      154.78     12.18 o 
   1  -5  14      207.10      187.41     20.98 o 
  -3  -4  14       17.89       20.05      6.12 o 
  -2  -4  14       47.95       42.61      7.50 o 
  -1  -4  14       82.84      113.70     10.83 o 
   0  -4  14       68.61       58.20      8.43 o 
   1  -4  14       45.91       31.10      6.75 o 
  -3  -3  14       93.39       93.81     20.06 o 
  -2  -3  14       87.46       75.31      9.70 o 
  -1  -3  14       75.12       82.32      8.88 o 
   0  -3  14        6.20        0.78      4.85 o 
  -2  -2  14       61.82       62.39      9.09 o 
  -1  -2  14        8.04        5.90      7.26 o 
                                                 
